# Supplementary material for: (Z)-tert-Butyl 2-(4-amino-9H-fluoren-9-yl­idene)acetate
Source: Acta Crystallogr Sect E Struct Rep Online. 2008 Sep 20;64(Pt 10):o1978. doi: 10.1107/S1600536808029735 (PMC2959429; doi:10.1107/S1600536808029735)
Supplement: Supplementary file 1 [file e-64-o1978-sup1.cif]

##############################################################################
###                                                                        ###
###        Electronic paper (Acta Crystallographica Section E)             ###
###                                                                        ###
##############################################################################
#                                                                            #
# This CIF contains the data in a paper accepted for publication in Acta     #
# Crystallographica Section E. It conforms to the requirements of Notes      #
# for Authors for Section E, and has been peer reviewed under the auspices   #
# of the IUCr Commission on Journals.                                        #
#                                                                            #
# Full details of the Crystallographic Information File format               #
# are given in the paper "The Crystallographic Information File (CIF):       #
# a New Standard Archive File for Crystallography" by S. R. Hall, F. H.      #
# Allen and I. D. Brown [Acta Cryst. (1991), A47, 655-685].                  #
#                                                                            #
# The current version of the core CIF dictionary is obtainable from          #
# ftp://ftp.iucr.org/pub/cif_core.dic. The current version number is 2.4.    #
#                                                                            #
# Software is freely available for graphical display of the structure(s) in  #
# this CIF.  For information consult the CIF home page http://www.iucr.org/  #
# cif/home.html                                                              #
#                                                                            #
# This file may be used for bona fide research purposes within the           #
# scientific community so long as proper attribution is given to the journal # 
# article from which it was obtained.                                        #
#                                                                            #
##############################################################################
                                             
data_I
_audit_creation_method     SHELXL-97
_chemical_name_systematic
;
(<i>Z</i>)-<i>tert</i>-butyl 2-(4-amino-9<i>H</i>-fluoren-9-ylidene)acetate
;
_chemical_name_common     ?
_chemical_formula_moiety     'C19 H19 N O2'
_chemical_formula_sum     'C19 H19 N O2'
_chemical_formula_iupac     'C19 H19 N O2'
_chemical_formula_weight     293.35
_chemical_melting_point     ?
_symmetry_cell_setting     orthorhombic
_symmetry_space_group_name_H-M     'P b c a'
_symmetry_space_group_name_Hall     '-P 2ac 2ab'
loop_
    _symmetry_equiv_pos_as_xyz
    'x, y, z'
    '-x+1/2, -y, z+1/2'
    'x+1/2, -y+1/2, -z'
    '-x, y+1/2, -z+1/2'
    '-x, -y, -z'
    'x-1/2, y, -z-1/2'
    '-x-1/2, y-1/2, z'
    'x, -y-1/2, z-1/2'
_cell_length_a     9.0820(12)
_cell_length_b     13.7330(17)
_cell_length_c     24.568(3)
_cell_angle_alpha     90.00
_cell_angle_beta     90.00
_cell_angle_gamma     90.00
_cell_volume     3064.2(7)
_cell_formula_units_Z     8
_cell_measurement_reflns_used     3945
_cell_measurement_theta_min     3.1301
_cell_measurement_theta_max     30.1590
_cell_measurement_temperature     100(2)
_exptl_crystal_description     prism
_exptl_crystal_colour     'light yellow'
_exptl_crystal_size_max     0.32
_exptl_crystal_size_mid     0.26
_exptl_crystal_size_min     0.16
_exptl_crystal_density_diffrn     1.272
_exptl_crystal_density_meas     ?
_exptl_crystal_density_method     'not measured'
_exptl_crystal_F_000     1248
_exptl_absorpt_coefficient_mu     0.082
_exptl_absorpt_correction_type     multi-scan
_exptl_absorpt_process_details     '(CrysAlis RED; Oxford Diffraction, 2008)'
_exptl_absorpt_correction_T_min     0.9556
_exptl_absorpt_correction_T_max     0.9891
_exptl_special_details
;
IR (KBr, n, cm^-1^): 3404 and 3338 (<i>w</i>), 1700 (<i>s</i>), 1628 (<i>m</i>);
^1^H NMR (400 MHz, CDCl~3~): <i>d </i>8.329 (<i>d</i>, <i>J</i> = 7.6 Hz, 1H,
H-8), 7.623 (<i>d</i>, <i>J</i> = 7.6 Hz, 1H, H-5), 7.528 (<i>d</i>, <i>J</i>=
7.6 Hz, 1H, H-1), 7.319 (<i>t</i>, <i>J</i> = 6.8 Hz, 1H, H-7), 7.152
(<i>t</i>, <i>J</i>= 6.8 Hz, 1H, H-6), 7.089 (<i>t</i>, <i>J</i> = 8 Hz, 1H,
H-2), 6.707 (<i>d</i>, <i>J</i>= 7.6 Hz, 1H, H-3), 6.628 (<i>s</i>, 1H, H-10),
3.959 (<i>s</i>, 2H, NH~2~),1.541 (<i>s</i>, 9H, H-13) p.p.m.; EI---MS
<i>m/z</i>: 293 (<i>M</i>^+^, 9), 237(100), 220(11), 193(13), 180(17),
165(12).
;
_diffrn_ambient_temperature     100(2)
_diffrn_radiation_type     MoK\a
_diffrn_radiation_wavelength     0.71073
_diffrn_radiation_source     'Enhance (Mo) X-ray source'
_diffrn_radiation_monochromator     graphite
_diffrn_measurement_device_type
                               'Oxford Diffraction Xcalibur-3 with Sapphire CCD'
_diffrn_measurement_method     '\w and \f'
_diffrn_detector_area_resol_mean     16.0288
_diffrn_reflns_number     18331
_diffrn_reflns_av_R_equivalents     0.1193
_diffrn_reflns_av_sigmaI/netI     0.0763
_diffrn_reflns_theta_min     3.16
_diffrn_reflns_theta_max     25.00
_diffrn_reflns_theta_full     25.00
_diffrn_measured_fraction_theta_max     0.986
_diffrn_measured_fraction_theta_full     0.986
_diffrn_reflns_limit_h_min     -8
_diffrn_reflns_limit_h_max     10
_diffrn_reflns_limit_k_min     -16
_diffrn_reflns_limit_k_max     14
_diffrn_reflns_limit_l_min     -27
_diffrn_reflns_limit_l_max     29
_diffrn_standards_number     ?
_diffrn_standards_interval_count     ?
_diffrn_standards_interval_time     ?
_diffrn_standards_decay_%     ?
_refine_special_details
;
Refinement of <i>F</i>^2^ against ALL reflections. The weighted <i>R</i>-factor
<i>wR</i> and goodness of fit <i>S</i> are based on <i>F</i>^2^, conventional
<i>R</i>-factors <i>R</i> are based on <i>F</i>, with <i>F</i> set to zero for
negative <i>F</i>^2^. The threshold expression of <i>F</i>^2^ >
\s(<i>F</i>^2^) is used only for calculating <i>R</i>-factors(gt) <i>etc</i>.
and is not relevant to the choice of reflections for refinement.
<i>R</i>-factors based on <i>F</i>^2^ are statistically about twice as large
as those based on <i>F</i>, and <i>R</i>- factors based on ALL data will be
even larger.
;
_reflns_number_total     2671
_reflns_number_gt     1671
_reflns_threshold_expression     I>2\s(I)
_refine_ls_structure_factor_coef     Fsqd
_refine_ls_matrix_type     full
_refine_ls_R_factor_all     0.1113
_refine_ls_R_factor_gt     0.0626
_refine_ls_wR_factor_gt     0.1290
_refine_ls_wR_factor_ref     0.1430
_refine_ls_goodness_of_fit_ref     1.005
_refine_ls_restrained_S_all     1.005
_refine_ls_number_reflns     2671
_refine_ls_number_parameters     211
_refine_ls_number_restraints     0
_refine_ls_hydrogen_treatment     mixed
_refine_ls_weighting_scheme     calc
_refine_ls_weighting_details
                  'calc w=1/[\s^2^(Fo^2^)+(0.069P)^2^] where P=(Fo^2^+2Fc^2^)/3'
_atom_sites_solution_hydrogens     difmap
_atom_sites_solution_primary     direct
_atom_sites_solution_secondary     difmap
_refine_ls_shift/su_max     0.000
_refine_ls_shift/su_mean     0.000
_refine_diff_density_max     0.304
_refine_diff_density_min     -0.217
_refine_ls_extinction_method     none
_refine_ls_extinction_coef     ?
loop_
    _atom_type_symbol
    _atom_type_description
    _atom_type_scat_dispersion_real
    _atom_type_scat_dispersion_imag
    _atom_type_scat_source
    'C' 'C' 0.0033 0.0016
                         'International Tables Vol C Tables 4.2.6.8 and 6.1.1.4'
    'H' 'H' 0.0000 0.0000
                         'International Tables Vol C Tables 4.2.6.8 and 6.1.1.4'
    'N' 'N' 0.0061 0.0033
                         'International Tables Vol C Tables 4.2.6.8 and 6.1.1.4'
    'O' 'O' 0.0106 0.0060
                         'International Tables Vol C Tables 4.2.6.8 and 6.1.1.4'
_computing_data_collection     'CrysAlis CCD (Oxford Diffraction, 2008)'
_computing_cell_refinement     'CrysAlis RED (Oxford Diffraction, 2008)'
_computing_data_reduction     'CrysAlis RED (Oxford Diffraction, 2008)'
_computing_structure_solution     'SIR92 (Altomare <i>et al.</i>,  1994)'
_computing_structure_refinement     'SHELXL97 (Sheldrick, 2008)'
_computing_molecular_graphics
;
PLATON (Spek, 2003), ORTEP-3 (Farrugia, 1997) and DIAMOND
(Brandenburg, 2008)
;
_computing_publication_material
;
WinGX (Farrugia, 1999) and publCIF (Westrip, 2008)
;
loop_
    _atom_site_type_symbol
    _atom_site_label
    _atom_site_fract_x
    _atom_site_fract_y
    _atom_site_fract_z
    _atom_site_U_iso_or_equiv
    _atom_site_adp_type
    _atom_site_calc_flag
    _atom_site_refinement_flags
    _atom_site_occupancy
    _atom_site_disorder_assembly
    _atom_site_disorder_group
    C C1' 0.1196(3) 0.06224(19) 0.71979(11) 0.0225(7) Uani d . 1 . .
    C C1 0.0627(3) 0.11302(19) 0.67557(12) 0.0268(7) Uani d . 1 . .
    H H1 0.0906 0.0977 0.6402 0.032 Uiso calc R 1 . .
    C C2 -0.0373(3) 0.18742(19) 0.68596(12) 0.0301(7) Uani d . 1 . .
    H H2 -0.0751 0.2232 0.6570 0.036 Uiso calc R 1 . .
    C C3 -0.0816(3) 0.20922(19) 0.73829(12) 0.0275(7) Uani d . 1 . .
    H H3 -0.1496 0.2589 0.7437 0.033 Uiso calc R 1 . .
    C C4 -0.0270(3) 0.15855(19) 0.78340(12) 0.0236(7) Uani d . 1 . .
    C C4' 0.0775(3) 0.08588(18) 0.77339(11) 0.0225(7) Uani d . 1 . .
    C C5' 0.1565(3) 0.02216(19) 0.81212(12) 0.0225(7) Uani d . 1 . .
    C C5 0.1598(3) 0.0176(2) 0.86812(12) 0.0271(7) Uani d . 1 . .
    H H5 0.1017 0.0592 0.8888 0.033 Uiso calc R 1 . .
    C C6 0.2509(3) -0.0500(2) 0.89319(12) 0.0315(8) Uani d . 1 . .
    H H6 0.2537 -0.0534 0.9310 0.038 Uiso calc R 1 . .
    C C7 0.3378(3) -0.1125(2) 0.86264(12) 0.0294(7) Uani d . 1 . .
    H H7 0.3974 -0.1579 0.8801 0.035 Uiso calc R 1 . .
    C C8 0.3365(3) -0.1077(2) 0.80637(11) 0.0248(7) Uani d . 1 . .
    H H8 0.3956 -0.1492 0.7859 0.030 Uiso calc R 1 . .
    C C8' 0.2461(3) -0.04057(18) 0.78088(11) 0.0216(7) Uani d . 1 . .
    C C9 0.2258(3) -0.02063(19) 0.72239(12) 0.0224(7) Uani d . 1 . .
    C C10 0.2879(3) -0.0755(2) 0.68355(12) 0.0241(7) Uani d . 1 . .
    H H10 0.350(3) -0.129(2) 0.6933(11) 0.029 Uiso d . 1 . .
    C C11 0.2785(3) -0.0635(2) 0.62405(12) 0.0258(7) Uani d . 1 . .
    C C12 0.2695(3) -0.1621(2) 0.54059(11) 0.0268(7) Uani d . 1 . .
    C C13 0.2656(4) -0.2720(2) 0.53364(13) 0.0450(9) Uani d . 1 . .
    H H13A 0.3497 -0.3003 0.5512 0.067 Uiso calc R 1 . .
    H H13B 0.2675 -0.2878 0.4956 0.067 Uiso calc R 1 . .
    H H13C 0.1772 -0.2974 0.5497 0.067 Uiso calc R 1 . .
    C C14 0.4087(4) -0.1212(3) 0.51722(13) 0.0445(9) Uani d . 1 . .
    H H14A 0.4062 -0.0514 0.5194 0.067 Uiso calc R 1 . .
    H H14B 0.4175 -0.1406 0.4798 0.067 Uiso calc R 1 . .
    H H14C 0.4915 -0.1453 0.5374 0.067 Uiso calc R 1 . .
    C C15 0.1325(4) -0.1164(2) 0.51698(13) 0.0421(9) Uani d . 1 . .
    H H15A 0.0472 -0.1425 0.5349 0.063 Uiso calc R 1 . .
    H H15B 0.1272 -0.1304 0.4787 0.063 Uiso calc R 1 . .
    H H15C 0.1358 -0.0472 0.5223 0.063 Uiso calc R 1 . .
    N N -0.0702(3) 0.18283(18) 0.83630(11) 0.0298(6) Uani d . 1 . .
    H H1N -0.147(4) 0.218(2) 0.8360(13) 0.045 Uiso d . 1 . .
    H H2N -0.095(3) 0.132(2) 0.8587(13) 0.045 Uiso d . 1 . .
    O O1 0.2699(2) -0.15191(12) 0.60048(7) 0.0262(5) Uani d . 1 . .
    O O2 0.2815(3) 0.01219(14) 0.59924(8) 0.0384(6) Uani d . 1 . .
loop_
    _atom_site_aniso_label
    _atom_site_aniso_U_11
    _atom_site_aniso_U_22
    _atom_site_aniso_U_33
    _atom_site_aniso_U_12
    _atom_site_aniso_U_13
    _atom_site_aniso_U_23
    C1' 0.0268(16) 0.0110(14) 0.0297(17) -0.0066(12) -0.0013(13) -0.0008(12)
    C1 0.0332(17) 0.0165(15) 0.0306(17) -0.0016(13) -0.0030(14) 0.0037(13)
    C2 0.0370(19) 0.0179(15) 0.0353(18) -0.0032(14) -0.0047(15) 0.0060(14)
    C3 0.0291(18) 0.0108(15) 0.043(2) 0.0003(13) -0.0027(15) -0.0014(13)
    C4 0.0264(16) 0.0130(14) 0.0314(18) -0.0047(12) 0.0012(14) -0.0025(12)
    C4' 0.0288(16) 0.0111(14) 0.0277(17) -0.0044(12) -0.0031(13) 0.0004(12)
    C5' 0.0263(16) 0.0124(14) 0.0289(17) -0.0047(12) -0.0032(14) -0.0029(12)
    C5 0.0349(18) 0.0194(15) 0.0270(17) -0.0007(13) 0.0022(14) -0.0055(13)
    C6 0.0423(19) 0.0264(17) 0.0259(17) -0.0013(15) -0.0006(15) -0.0039(13)
    C7 0.0369(18) 0.0204(16) 0.0310(18) 0.0022(14) -0.0043(15) -0.0008(14)
    C8 0.0316(17) 0.0146(14) 0.0281(17) -0.0009(13) -0.0018(14) -0.0051(13)
    C8' 0.0296(16) 0.0109(13) 0.0243(16) -0.0051(12) -0.0001(14) -0.0038(12)
    C9 0.0230(16) 0.0126(14) 0.0317(17) -0.0043(12) -0.0033(14) -0.0004(12)
    C10 0.0329(18) 0.0107(14) 0.0287(17) -0.0011(12) -0.0011(14) -0.0008(13)
    C11 0.0332(18) 0.0153(15) 0.0288(16) -0.0029(13) 0.0013(14) -0.0008(13)
    C12 0.0359(18) 0.0220(16) 0.0225(16) -0.0015(14) 0.0017(14) -0.0009(12)
    C13 0.083(3) 0.0263(18) 0.0259(18) -0.0044(18) 0.0041(18) -0.0059(14)
    C14 0.052(2) 0.053(2) 0.0285(18) -0.0116(18) 0.0043(17) 0.0036(16)
    C15 0.049(2) 0.046(2) 0.0303(18) 0.0002(17) -0.0025(17) -0.0051(16)
    N 0.0346(16) 0.0172(14) 0.0374(16) 0.0019(12) 0.0056(13) -0.0018(12)
    O1 0.0446(13) 0.0125(10) 0.0214(11) -0.0021(9) 0.0032(10) -0.0001(8)
    O2 0.0723(17) 0.0127(10) 0.0303(12) -0.0024(10) -0.0025(11) 0.0043(9)
_geom_special_details
;
All e.s.d.'s (except the e.s.d. in the dihedral angle between two l.s. planes)
are estimated using the full covariance matrix. The cell e.s.d.'s are taken
into account individually in the estimation of e.s.d.'s in distances, angles
and torsion angles; correlations between e.s.d.'s in cell parameters are only
used when they are defined by crystal symmetry. An approximate (isotropic)
treatment of cell e.s.d.'s is used for estimating e.s.d.'s involving l.s.
planes.
;
loop_
    _geom_bond_atom_site_label_1
    _geom_bond_atom_site_label_2
    _geom_bond_site_symmetry_2
    _geom_bond_distance
    _geom_bond_publ_flag
    C1' C1 . 1.391(4) ?
    C1' C4' . 1.409(4) ?
    C1' C9 . 1.493(4) ?
    C1 C2 . 1.391(4) ?
    C1 H1 . 0.9300 ?
    C2 C3 . 1.380(4) ?
    C2 H2 . 0.9300 ?
    C3 C4 . 1.399(4) ?
    C3 H3 . 0.9300 ?
    C4 N . 1.398(4) ?
    C4 C4' . 1.400(4) ?
    C4' C5' . 1.478(4) ?
    C5' C5 . 1.377(4) ?
    C5' C8' . 1.412(4) ?
    C5 C6 . 1.387(4) ?
    C5 H5 . 0.9300 ?
    C6 C7 . 1.387(4) ?
    C6 H6 . 0.9300 ?
    C7 C8 . 1.384(4) ?
    C7 H7 . 0.9300 ?
    C8 C8' . 1.384(4) ?
    C8 H8 . 0.9300 ?
    C8' C9 . 1.475(4) ?
    C9 C10 . 1.340(4) ?
    C10 C11 . 1.474(4) ?
    C10 H10 . 0.96(3) ?
    C11 O2 . 1.205(3) ?
    C11 O1 . 1.347(3) ?
    C12 O1 . 1.478(3) ?
    C12 C14 . 1.498(4) ?
    C12 C15 . 1.510(4) ?
    C12 C13 . 1.519(4) ?
    C13 H13A . 0.9600 ?
    C13 H13B . 0.9600 ?
    C13 H13C . 0.9600 ?
    C14 H14A . 0.9600 ?
    C14 H14B . 0.9600 ?
    C14 H14C . 0.9600 ?
    C15 H15A . 0.9600 ?
    C15 H15B . 0.9600 ?
    C15 H15C . 0.9600 ?
    N H1N . 0.85(3) ?
    N H2N . 0.92(3) ?
loop_
    _geom_angle_atom_site_label_1
    _geom_angle_atom_site_label_2
    _geom_angle_atom_site_label_3
    _geom_angle_site_symmetry_1
    _geom_angle_site_symmetry_3
    _geom_angle
    _geom_angle_publ_flag
    C1 C1' C4' . . 120.9(3) ?
    C1 C1' C9 . . 131.0(3) ?
    C4' C1' C9 . . 108.1(2) ?
    C1' C1 C2 . . 117.9(3) ?
    C1' C1 H1 . . 121.1 ?
    C2 C1 H1 . . 121.1 ?
    C3 C2 C1 . . 121.4(3) ?
    C3 C2 H2 . . 119.3 ?
    C1 C2 H2 . . 119.3 ?
    C2 C3 C4 . . 121.8(3) ?
    C2 C3 H3 . . 119.1 ?
    C4 C3 H3 . . 119.1 ?
    N C4 C3 . . 121.2(3) ?
    N C4 C4' . . 121.6(3) ?
    C3 C4 C4' . . 117.1(3) ?
    C4 C4' C1' . . 120.8(3) ?
    C4 C4' C5' . . 129.7(3) ?
    C1' C4' C5' . . 109.5(2) ?
    C5 C5' C8' . . 120.2(3) ?
    C5 C5' C4' . . 132.9(3) ?
    C8' C5' C4' . . 106.9(2) ?
    C5' C5 C6 . . 119.1(3) ?
    C5' C5 H5 . . 120.4 ?
    C6 C5 H5 . . 120.4 ?
    C5 C6 C7 . . 120.9(3) ?
    C5 C6 H6 . . 119.6 ?
    C7 C6 H6 . . 119.6 ?
    C8 C7 C6 . . 120.4(3) ?
    C8 C7 H7 . . 119.8 ?
    C6 C7 H7 . . 119.8 ?
    C8' C8 C7 . . 119.3(3) ?
    C8' C8 H8 . . 120.4 ?
    C7 C8 H8 . . 120.4 ?
    C8 C8' C5' . . 120.1(3) ?
    C8 C8' C9 . . 129.7(2) ?
    C5' C8' C9 . . 110.1(2) ?
    C10 C9 C8' . . 122.4(3) ?
    C10 C9 C1' . . 132.1(3) ?
    C8' C9 C1' . . 105.3(2) ?
    C9 C10 C11 . . 128.3(3) ?
    C9 C10 H10 . . 120.2(16) ?
    C11 C10 H10 . . 111.5(16) ?
    O2 C11 O1 . . 124.1(3) ?
    O2 C11 C10 . . 126.6(3) ?
    O1 C11 C10 . . 109.2(2) ?
    O1 C12 C14 . . 110.1(2) ?
    O1 C12 C15 . . 110.2(2) ?
    C14 C12 C15 . . 113.1(3) ?
    O1 C12 C13 . . 101.9(2) ?
    C14 C12 C13 . . 110.5(3) ?
    C15 C12 C13 . . 110.6(3) ?
    C12 C13 H13A . . 109.5 ?
    C12 C13 H13B . . 109.5 ?
    H13A C13 H13B . . 109.5 ?
    C12 C13 H13C . . 109.5 ?
    H13A C13 H13C . . 109.5 ?
    H13B C13 H13C . . 109.5 ?
    C12 C14 H14A . . 109.5 ?
    C12 C14 H14B . . 109.5 ?
    H14A C14 H14B . . 109.5 ?
    C12 C14 H14C . . 109.5 ?
    H14A C14 H14C . . 109.5 ?
    H14B C14 H14C . . 109.5 ?
    C12 C15 H15A . . 109.5 ?
    C12 C15 H15B . . 109.5 ?
    H15A C15 H15B . . 109.5 ?
    C12 C15 H15C . . 109.5 ?
    H15A C15 H15C . . 109.5 ?
    H15B C15 H15C . . 109.5 ?
    C4 N H1N . . 111(2) ?
    C4 N H2N . . 116(2) ?
    H1N N H2N . . 104(3) ?
    C11 O1 C12 . . 120.9(2) ?
loop_
    _geom_torsion_atom_site_label_1
    _geom_torsion_atom_site_label_2
    _geom_torsion_atom_site_label_3
    _geom_torsion_atom_site_label_4
    _geom_torsion_site_symmetry_1
    _geom_torsion_site_symmetry_2
    _geom_torsion_site_symmetry_3
    _geom_torsion_site_symmetry_4
    _geom_torsion
    _geom_torsion_publ_flag
    C4' C1' C1 C2 . . . . -0.3(4) ?
    C9 C1' C1 C2 . . . . 179.3(3) ?
    C1' C1 C2 C3 . . . . -1.4(4) ?
    C1 C2 C3 C4 . . . . 0.8(4) ?
    C2 C3 C4 N . . . . 178.5(3) ?
    C2 C3 C4 C4' . . . . 1.4(4) ?
    N C4 C4' C1' . . . . 179.9(2) ?
    C3 C4 C4' C1' . . . . -3.1(4) ?
    N C4 C4' C5' . . . . 1.6(4) ?
    C3 C4 C4' C5' . . . . 178.7(3) ?
    C1 C1' C4' C4 . . . . 2.6(4) ?
    C9 C1' C4' C4 . . . . -177.1(2) ?
    C1 C1' C4' C5' . . . . -178.8(2) ?
    C9 C1' C4' C5' . . . . 1.5(3) ?
    C4 C4' C5' C5 . . . . -4.5(5) ?
    C1' C4' C5' C5 . . . . 177.1(3) ?
    C4 C4' C5' C8' . . . . 178.1(3) ?
    C1' C4' C5' C8' . . . . -0.3(3) ?
    C8' C5' C5 C6 . . . . -0.7(4) ?
    C4' C5' C5 C6 . . . . -177.8(3) ?
    C5' C5 C6 C7 . . . . -0.1(4) ?
    C5 C6 C7 C8 . . . . 0.8(5) ?
    C6 C7 C8 C8' . . . . -0.7(4) ?
    C7 C8 C8' C5' . . . . 0.0(4) ?
    C7 C8 C8' C9 . . . . 179.4(3) ?
    C5 C5' C8' C8 . . . . 0.8(4) ?
    C4' C5' C8' C8 . . . . 178.5(2) ?
    C5 C5' C8' C9 . . . . -178.8(2) ?
    C4' C5' C8' C9 . . . . -1.0(3) ?
    C8 C8' C9 C10 . . . . 6.5(5) ?
    C5' C8' C9 C10 . . . . -174.0(3) ?
    C8 C8' C9 C1' . . . . -177.6(3) ?
    C5' C8' C9 C1' . . . . 1.9(3) ?
    C1 C1' C9 C10 . . . . -6.4(5) ?
    C4' C1' C9 C10 . . . . 173.2(3) ?
    C1 C1' C9 C8' . . . . 178.3(3) ?
    C4' C1' C9 C8' . . . . -2.0(3) ?
    C8' C9 C10 C11 . . . . -179.2(3) ?
    C1' C9 C10 C11 . . . . 6.2(5) ?
    C9 C10 C11 O2 . . . . 39.7(5) ?
    C9 C10 C11 O1 . . . . -142.0(3) ?
    O2 C11 O1 C12 . . . . 2.5(4) ?
    C10 C11 O1 C12 . . . . -175.8(2) ?
    C14 C12 O1 C11 . . . . 60.3(3) ?
    C15 C12 O1 C11 . . . . -65.1(3) ?
    C13 C12 O1 C11 . . . . 177.6(2) ?
loop_
    _geom_hbond_atom_site_label_D
    _geom_hbond_atom_site_label_H
    _geom_hbond_atom_site_label_A
    _geom_hbond_site_symmetry_A
    _geom_hbond_distance_DH
    _geom_hbond_distance_HA
    _geom_hbond_distance_DA
    _geom_hbond_angle_DHA
    N H1N O1 4_556 0.85(3) 2.62(3) 3.295(3) 137(3)
    N H2N O2 6_557 0.92(3) 2.24(3) 3.133(3) 163(3)
data_global
_journal_date_recd_electronic     2008-09-04
_journal_date_accepted     2008-09-16
_journal_name_full     'Acta Crystallographica, Section E'
_journal_year     2008
_journal_volume     64
_journal_issue     10
_journal_page_first     o1978
_journal_page_last     o1978
_journal_paper_category     QO
_journal_coeditor_code     DN2370
_publ_contact_author_name
;
Nastopoulos, Vassilios
;
_publ_contact_author_address
;
Department of Chemistry
University of Patras
265 04 Patras, Greece
;
_publ_contact_author_email     nastopoulos@chemistry.upatras.gr
_publ_contact_author_fax     0030-2610-997118
_publ_contact_author_phone     0030-2610-997133
_publ_section_title
;
Hydrogen-bonding interactions in (<i>Z</i>)-<i>tert</i>-butyl
2-(4-amino-9<i>H</i>-fluoren-9-ylidene)acetate
;
loop_
    _publ_author_name
    _publ_author_footnote
    _publ_author_address
    'Krokidis, Marios' .
;
Department of Chemistry
University of Patras
265 04 Patras, Greece
;
    'Papaioannou, Dionissios' .
;
Department of Chemistry
University of Patras
265 04 Patras, Greece
;
    'Nastopoulos, Vassilios' .
;
Department of Chemistry
University of Patras
265 04 Patras, Greece
;
