# Supplementary material for: (Z)-tert-Butyl 2-(4-amino-9H-fluoren-9-yl­idene)acetate
Source: Acta Crystallogr Sect E Struct Rep Online. 2008 Sep 20;64(Pt 10):o1978. doi: 10.1107/S1600536808029735 (PMC2959429; doi:10.1107/S1600536808029735)
Supplement: Supplementary file 2 [file e-64-o1978-Isup2.hkl]

# 
# h,k,l, Fc-squared, Fo-squared, sigma(Fo-squared) and status flag 
# 
data_I
_shelx_title ' ======TS1 in Pbca (No 61)======' 
_shelx_refln_list_code          4 
_shelx_F_calc_maximum      248.14 
_exptl_crystal_F_000      1248.00 
_reflns_d_resolution_high  0.8407 
 
loop_ 
 _symmetry_equiv_pos_as_xyz 
 'x, y, z' 
 '-x+1/2, -y, z+1/2' 
 'x+1/2, -y+1/2, -z' 
 '-x, y+1/2, -z+1/2' 
 '-x, -y, -z' 
 'x-1/2, y, -z-1/2' 
 '-x-1/2, y-1/2, z' 
 'x, -y-1/2, z-1/2' 
 
_cell_length_a     9.0820 
_cell_length_b    13.7330 
_cell_length_c    24.5682 
_cell_angle_alpha  90.000 
_cell_angle_beta   90.000 
_cell_angle_gamma  90.000 
 
_shelx_F_squared_multiplier     1.000 
 
loop_ 
 _refln_index_h 
 _refln_index_k 
 _refln_index_l 
 _refln_F_squared_calc 
 _refln_F_squared_meas 
 _refln_F_squared_sigma 
 _refln_observed_status 
   2   0   0    55274.30    44962.15    385.18 o 
   4   0   0     2563.52     2474.18     45.26 o 
   6   0   0     7921.98     7749.09    210.66 o 
   8   0   0      122.58       79.92     66.18 o 
  10   0   0      953.31     1133.20     99.77 o 
   2   1   0     1736.43     1532.80     35.85 o 
   4   1   0     9911.15     8314.95     70.54 o 
   6   1   0       17.59       27.97     24.04 o 
   8   1   0      675.65      756.43     54.86 o 
  10   1   0        4.33       46.45     55.95 o 
   2   2   0    41105.37    36279.91    159.76 o 
   4   2   0       16.16        7.44     18.36 o 
   6   2   0       64.97       70.21     22.60 o 
   8   2   0      533.64      608.00     53.92 o 
  10   2   0      103.31       98.44     58.12 o 
   2   3   0    46472.51    43885.02    377.61 o 
   4   3   0      580.35      578.85     22.87 o 
   6   3   0      278.73      236.38     24.73 o 
   8   3   0      126.25      161.81     48.90 o 
  10   3   0      294.16      420.45     62.78 o 
   0   4   0     6790.30     6753.99    129.27 o 
   2   4   0    12834.19    12959.10    202.05 o 
   4   4   0     2051.19     1971.91     42.01 o 
   6   4   0        5.22        7.96     30.54 o 
   8   4   0      147.97      152.91     42.76 o 
  10   4   0        9.17       61.01     67.72 o 
   2   5   0     1686.30     1818.84     39.51 o 
   4   5   0      529.26      510.48     27.39 o 
   6   5   0      129.32      106.67     35.66 o 
   8   5   0      526.98      654.59     55.88 o 
  10   5   0       42.28       72.92     86.66 o 
   0   6   0     3712.39     4005.97     86.25 o 
   2   6   0      124.80      170.20     29.93 o 
   4   6   0     3835.84     3484.56     48.91 o 
   6   6   0       29.52       41.46     41.61 o 
   8   6   0       19.44       85.26     60.22 o 
  10   6   0      187.57      202.05     94.86 o 
   2   7   0     2841.00     2953.73     50.71 o 
   4   7   0     2854.90     2667.57     56.78 o 
   6   7   0     2379.72     2144.52     62.58 o 
   8   7   0        9.25       32.25     61.92 o 
   0   8   0        1.12        3.03     32.73 o 
   2   8   0      741.30      856.51     40.15 o 
   4   8   0     1182.23     1137.93     49.17 o 
   6   8   0     1869.17     1890.96     90.45 o 
   8   8   0       55.14       83.06     65.25 o 
   2   9   0      266.45      280.49     37.92 o 
   4   9   0      493.15      459.47     44.92 o 
   6   9   0      128.57      144.79     58.67 o 
   8   9   0      751.85      808.64     78.33 o 
   0  10   0       93.86      106.43     40.89 o 
   2  10   0     2431.11     2403.56     91.53 o 
   4  10   0     3586.38     3332.11    118.56 o 
   6  10   0      548.45      541.70     67.26 o 
   8  10   0     2087.44     1963.25     95.27 o 
   2  11   0       15.40        4.65     40.55 o 
   4  11   0      118.58       72.79     44.17 o 
   6  11   0      701.36      670.54     71.03 o 
   0  12   0        5.76      -29.73     57.87 o 
   2  12   0       24.80       29.11     47.91 o 
   4  12   0      571.63      539.17     52.88 o 
   6  12   0       28.49       46.60     64.65 o 
   2  13   0       93.18       59.86     52.53 o 
   4  13   0        1.39        4.00     67.97 o 
   6  13   0      438.75      496.28     74.56 o 
   0  14   0       34.98       11.87     64.90 o 
   2  14   0      268.00      256.22     50.05 o 
   4  14   0      136.74      160.64    122.88 o 
   2  15   0       24.41       72.94     76.51 o 
   4  15   0        0.72        2.77    122.63 o 
   0  16   0       51.28       47.71    114.00 o 
   2  16   0      232.87      231.55    132.11 o 
   2   1   1      646.05      646.24     20.03 o 
   3   1   1     1165.70     1063.90     60.18 o 
   4   1   1     1088.80     1002.89     39.70 o 
   5   1   1     1245.33     1324.34     89.26 o 
   6   1   1     1768.01     2336.98    115.16 o 
   7   1   1     1146.48     1350.88    103.81 o 
   9   1   1      195.43      315.45     49.06 o 
  10   1   1       29.21       62.83     39.80 o 
   1   2   1     6777.19     6914.49     65.77 o 
   2   2   1    61573.18    56506.69    507.71 o 
   3   2   1      215.27      161.48     14.12 o 
   4   2   1     2387.39     2302.23     83.37 o 
   5   2   1      258.32      230.43     14.82 o 
   6   2   1      433.10      396.58     17.76 o 
   7   2   1      540.77      548.81     27.72 o 
   8   2   1      519.52      690.74     55.03 o 
   9   2   1        4.79       38.14     36.37 o 
  10   2   1        8.09       43.51     40.36 o 
   1   3   1      481.64      547.01     16.23 o 
   2   3   1    24789.99    23718.55    111.26 o 
   3   3   1     2474.73     2272.87     82.03 o 
   4   3   1      110.34      171.57     26.25 o 
   5   3   1      122.16      146.29     19.84 o 
   6   3   1      277.03      380.29     43.04 o 
   7   3   1      600.43      630.73     26.89 o 
   8   3   1      257.57      290.86     47.50 o 
   9   3   1      238.42      341.60     39.64 o 
  10   3   1       34.02      126.75     41.02 o 
   0   4   1    17345.17    17749.47    308.84 o 
   1   4   1       87.62      117.55     17.72 o 
   3   4   1     2205.63     2032.05     78.13 o 
   4   4   1     6682.31     6098.31     51.51 o 
   5   4   1      702.51      660.15     18.95 o 
   6   4   1      453.47      427.23     34.49 o 
   7   4   1      121.27      130.88     25.91 o 
   8   4   1       43.44      104.76     30.45 o 
   9   4   1      145.97      195.39     41.75 o 
  10   4   1       53.00       38.83     47.30 o 
   1   5   1     1545.75     1746.54     25.66 o 
   2   5   1      497.52      588.87     47.72 o 
   3   5   1     2907.89     2737.43     28.49 o 
   4   5   1    17642.41    16436.25    260.72 o 
   5   5   1       90.73       95.26     19.17 o 
   6   5   1      317.53      322.97     37.69 o 
   7   5   1      194.98      225.65     30.69 o 
   8   5   1      377.55      511.86     63.64 o 
   9   5   1      213.63      195.89     46.67 o 
  10   5   1       91.44      171.42     81.20 o 
   0   6   1     5549.84     5975.70     58.28 o 
   1   6   1     3401.29     3770.35     40.56 o 
   2   6   1     1029.18     1203.96     26.69 o 
   3   6   1      862.46      795.93     37.48 o 
   4   6   1     6515.42     5687.16    103.55 o 
   5   6   1      989.40      939.54     23.55 o 
   6   6   1     1234.49     1081.99     68.00 o 
   7   6   1     1194.87     1326.80     54.68 o 
   8   6   1      192.67      179.91     43.90 o 
   9   6   1       20.67       20.30     46.80 o 
  10   6   1        1.31       88.35     57.44 o 
   1   7   1      393.21      419.55     26.58 o 
   2   7   1       14.41       23.23     21.17 o 
   3   7   1      261.16      242.16     24.46 o 
   4   7   1      254.95      241.29     23.33 o 
   5   7   1      220.90      192.04     25.57 o 
   6   7   1      301.40      296.52     29.55 o 
   7   7   1       42.01      105.18     40.87 o 
   8   7   1       20.84       13.19     43.91 o 
   9   7   1       12.77       69.69     52.34 o 
   0   8   1      571.54      644.19     27.63 o 
   1   8   1     2159.70     2439.90     30.63 o 
   2   8   1      213.19      232.67     24.30 o 
   3   8   1      652.83      646.99     37.04 o 
   4   8   1     1032.86      954.90     86.67 o 
   5   8   1        0.12       24.93     27.06 o 
   6   8   1     5947.83     5301.31    230.86 o 
   7   8   1        5.13       26.27     44.73 o 
   8   8   1       33.29       76.13     45.68 o 
   9   8   1       38.49       33.79     49.47 o 
   1   9   1      420.32      461.30     24.48 o 
   2   9   1       21.49       20.27     24.99 o 
   3   9   1      273.66      278.86     28.31 o 
   4   9   1      302.18      303.49     30.25 o 
   5   9   1      234.63      251.38     30.29 o 
   6   9   1     1837.33     1730.34    198.56 o 
   7   9   1      175.09      138.74     45.10 o 
   9   9   1       21.45       64.51     50.99 o 
   0  10   1      123.38      152.07     33.00 o 
   1  10   1      894.19      866.43     31.59 o 
   2  10   1     1022.38     1129.03     34.15 o 
   3  10   1     2719.71     2747.75     82.50 o 
   4  10   1        0.37      -10.92     29.81 o 
   5  10   1      774.19      820.35     57.91 o 
   6  10   1      155.57      133.39     43.39 o 
   7  10   1        1.72        2.51     48.48 o 
   8  10   1       66.08      339.25     87.89 o 
   1  11   1       22.53       40.48     26.09 o 
   2  11   1       69.94       91.48     29.03 o 
   3  11   1      112.70      102.75     30.97 o 
   4  11   1       11.67       29.31     31.36 o 
   5  11   1        8.63        2.99     36.52 o 
   6  11   1       52.15       86.87     44.46 o 
   7  11   1       36.02       55.04     47.45 o 
   0  12   1     1286.90     1308.85     54.36 o 
   1  12   1      329.73      351.61     32.15 o 
   2  12   1       17.15      119.32     34.82 o 
   3  12   1      225.58      170.14     34.76 o 
   4  12   1      326.84      330.46     38.30 o 
   5  12   1      290.76      264.99     44.32 o 
   6  12   1      204.86      190.90     48.06 o 
   7  12   1        1.01       32.95     49.41 o 
   1  13   1      247.93      300.30     33.39 o 
   2  13   1      155.53      151.83     37.63 o 
   3  13   1      344.89      348.49     40.55 o 
   4  13   1      219.51      225.99     46.30 o 
   5  13   1      458.41      396.13     47.46 o 
   6  13   1      432.22      471.92     59.11 o 
   0  14   1      208.08      202.79     57.55 o 
   1  14   1      154.84      152.10     40.10 o 
   2  14   1       40.72       65.34     40.23 o 
   3  14   1       65.38       97.23     50.84 o 
   4  14   1        0.05       40.60     62.04 o 
   5  14   1        2.87      -12.62     64.06 o 
   1  15   1        2.26      121.10     46.89 o 
   2  15   1        9.49       58.76     54.86 o 
   3  15   1       51.24      123.39     87.03 o 
   4  15   1        2.84       65.12    127.54 o 
   0  16   1      630.99      565.68     94.12 o 
   1  16   1      435.39      472.78     61.65 o 
   2  16   1      100.64      132.46     67.92 o 
   2   0   2     9898.57     8288.31    117.79 o 
   3   0   2     4301.16     4773.48     75.42 o 
   4   0   2      445.36      410.56     34.65 o 
   5   0   2    10583.36    10182.55    330.95 o 
   6   0   2        0.12       -6.75     23.90 o 
   7   0   2     1059.55     1037.46     42.51 o 
   8   0   2      482.05      658.98    103.34 o 
   9   0   2      320.11      354.38     54.96 o 
  10   0   2      105.22      142.33     58.24 o 
   1   1   2      250.82      259.88     17.81 o 
   2   1   2      344.85      294.85     34.47 o 
   3   1   2      233.64      212.88     23.81 o 
   4   1   2     2008.31     1634.20     31.11 o 
   5   1   2      696.97      608.43     33.43 o 
   6   1   2     1627.58     1485.28     29.78 o 
   7   1   2      707.75      798.69     31.13 o 
   9   1   2      424.72      568.16     40.77 o 
  10   1   2       51.44      139.07     40.74 o 
   1   2   2     2486.31     2583.65     28.06 o 
   2   2   2    22766.46    19916.84    253.84 o 
   3   2   2      165.48      193.64     24.42 o 
   4   2   2      927.40     1127.43     76.32 o 
   5   2   2      484.62      486.40     49.67 o 
   6   2   2       90.42       92.19     18.95 o 
   7   2   2        5.09       31.66     26.55 o 
   8   2   2      428.06      501.31     47.87 o 
   9   2   2      155.59      183.77     37.88 o 
  10   2   2       59.07       73.57     40.30 o 
   1   3   2      208.54      232.38     14.98 o 
   2   3   2    22512.67    21583.47    133.02 o 
   3   3   2      728.00      672.16     26.37 o 
   4   3   2       28.87       28.38     13.58 o 
   5   3   2        1.89        6.98     13.87 o 
   6   3   2       26.04       42.43     20.31 o 
   7   3   2     1151.98     1141.32     80.35 o 
   8   3   2        1.79       17.56     30.91 o 
   9   3   2      441.88      535.11     41.21 o 
  10   3   2       62.83       41.84     40.67 o 
   0   4   2     1845.46     1990.35     34.32 o 
   1   4   2      693.00      699.69     21.12 o 
   2   4   2      889.91      861.06     19.66 o 
   3   4   2      693.90      576.40     19.54 o 
   4   4   2      382.67      361.79     32.18 o 
   5   4   2      625.53      518.44     18.69 o 
   6   4   2      334.47      288.55     23.06 o 
   7   4   2       40.69       57.17     27.39 o 
   8   4   2      378.51      401.21     33.65 o 
  10   4   2        1.65       25.05     50.97 o 
   1   5   2       88.08       72.14     17.59 o 
   2   5   2     1521.04     1665.85     25.82 o 
   3   5   2      155.77      179.69     16.87 o 
   4   5   2      244.94      263.21     19.02 o 
   5   5   2      138.71      123.62     19.31 o 
   6   5   2      111.18       77.72     23.24 o 
   7   5   2        0.07       38.35     29.07 o 
   8   5   2        0.25       36.49     30.15 o 
  10   5   2       77.06      206.02     64.07 o 
   0   6   2      487.32      503.47     24.86 o 
   1   6   2     1645.02     2114.40    108.82 o 
   2   6   2     1118.69     1233.84     67.40 o 
   3   6   2      910.78     1011.63    119.76 o 
   4   6   2      201.89      183.87     18.68 o 
   5   6   2     1285.04     1112.36     24.22 o 
   6   6   2      322.85      297.45     26.17 o 
   7   6   2      141.91      166.72     33.49 o 
   8   6   2       22.86       49.54     35.74 o 
   9   6   2        0.10        6.30     46.01 o 
  10   6   2       52.34       29.65     56.46 o 
   1   7   2      630.93      752.85     29.75 o 
   2   7   2     1921.24     1993.06     36.70 o 
   3   7   2       89.47       84.76     23.08 o 
   4   7   2      350.77      340.52     21.50 o 
   5   7   2      241.30      234.39     21.80 o 
   6   7   2     1184.08     1022.62     42.82 o 
   7   7   2      191.67      259.60     42.73 o 
   8   7   2        3.41       70.79     44.54 o 
   9   7   2       38.83       39.19     48.98 o 
   0   8   2     4786.06     5146.86     47.36 o 
   1   8   2      105.70      115.63     18.67 o 
   2   8   2      442.89      482.74     26.25 o 
   3   8   2      244.07      206.57     25.95 o 
   4   8   2       93.68       81.68     27.25 o 
   5   8   2     1714.88     1612.47    108.24 o 
   6   8   2      819.05      924.82     57.24 o 
   7   8   2      210.91      189.33     38.66 o 
   8   8   2       51.91      142.95     46.83 o 
   9   8   2       46.14       46.59     49.68 o 
   1   9   2      290.99      312.84     25.85 o 
   2   9   2        1.02        6.37     24.99 o 
   3   9   2      737.77      731.13     47.12 o 
   4   9   2       95.26       69.93     28.80 o 
   5   9   2      551.13      533.81     34.64 o 
   6   9   2      207.91      189.46     37.76 o 
   7   9   2       93.46       73.47     43.99 o 
   8   9   2      563.14      548.49     52.95 o 
   0  10   2      972.06      972.13     39.18 o 
   1  10   2      418.90      472.80     28.91 o 
   2  10   2        3.10       25.99     26.57 o 
   3  10   2        9.24        8.63     27.91 o 
   4  10   2        2.69        6.21     29.75 o 
   5  10   2      233.88      209.86     33.27 o 
   6  10   2      232.39      219.48     40.24 o 
   7  10   2      183.51      129.25     46.44 o 
   8  10   2      584.43      570.73     57.57 o 
   1  11   2      175.76      135.37     26.69 o 
   2  11   2        0.04       22.67     28.60 o 
   3  11   2     5200.90     5073.92    148.79 o 
   4  11   2      340.15      330.13     36.50 o 
   5  11   2     1483.07     1437.23     44.44 o 
   6  11   2       10.77       19.91     58.61 o 
   7  11   2        0.29       -1.27     47.59 o 
   0  12   2        0.23       -6.65     41.48 o 
   1  12   2     1947.76     2012.18     42.95 o 
   2  12   2      650.57      708.96     37.30 o 
   3  12   2     1218.60     1145.62     43.06 o 
   4  12   2      156.90      116.93     36.67 o 
   5  12   2      290.56      292.67     40.89 o 
   6  12   2      102.25       58.76     46.17 o 
   7  12   2       35.68       66.34     63.38 o 
   1  13   2      699.34      714.77     39.50 o 
   2  13   2      115.27      101.96     37.68 o 
   3  13   2     1129.87     1014.44     68.96 o 
   4  13   2       38.01       -1.01     47.23 o 
   5  13   2      116.69       90.95     55.87 o 
   6  13   2       19.89       62.16     54.02 o 
   0  14   2      125.09      143.06     57.05 o 
   1  14   2     1921.33     2026.91     56.85 o 
   2  14   2      197.99      173.47     41.25 o 
   3  14   2     1400.02     1385.92     68.28 o 
   4  14   2      357.25      289.78     67.35 o 
   5  14   2       11.57        8.44     66.23 o 
   1  15   2      108.37      110.79     42.94 o 
   2  15   2        9.34       -5.24     47.24 o 
   3  15   2       20.62       52.62     61.62 o 
   4  15   2       49.58       53.26     88.91 o 
   0  16   2       66.31       95.06     80.17 o 
   1  16   2       49.93      155.44     67.72 o 
   2  16   2       30.09      107.38     69.94 o 
   1   1   3       11.34       10.33     12.07 o 
   2   1   3     4571.06     4435.06     85.46 o 
   3   1   3     2678.03     2252.20     81.48 o 
   4   1   3     1321.25     1371.42     81.64 o 
   5   1   3      941.40      782.90     49.32 o 
   6   1   3      819.12      844.87     24.88 o 
   7   1   3        0.71       68.89     24.07 o 
   8   1   3     1634.67     1775.69     45.83 o 
   9   1   3       12.91      135.32     48.80 o 
  10   1   3      218.88      317.66     59.01 o 
   0   2   3    42177.96    45499.07   1400.11 o 
   1   2   3     9556.64     9811.35    113.40 o 
   2   2   3       52.02       55.54     14.09 o 
   3   2   3    13978.53    12344.30    139.41 o 
   4   2   3      760.91      784.56     62.27 o 
   5   2   3      132.68      120.42     12.70 o 
   6   2   3     1173.58     1090.62     65.70 o 
   7   2   3       25.36       44.93     22.56 o 
   8   2   3       57.55       87.92     33.46 o 
   9   2   3       31.67       40.43     38.42 o 
  10   2   3        1.80       13.04     40.30 o 
   1   3   3     1967.49     2231.58     29.74 o 
   2   3   3     1692.48     1760.98     20.92 o 
   3   3   3     2336.59     2188.44     29.46 o 
   4   3   3      145.71      169.41     20.93 o 
   5   3   3      380.53      416.04     53.48 o 
   6   3   3      250.29      256.74     21.39 o 
   7   3   3       55.37      117.98     26.97 o 
   8   3   3        0.19       34.91     28.65 o 
  10   3   3      106.50      113.75     44.50 o 
   0   4   3     1649.80     1876.71     46.43 o 
   1   4   3      152.89      124.71     16.35 o 
   3   4   3        6.95       18.38     14.74 o 
   4   4   3     2704.99     2475.13     41.77 o 
   5   4   3       95.88       91.83     15.18 o 
   6   4   3       23.72       14.36     21.65 o 
   7   4   3       49.61       69.45     27.51 o 
   8   4   3        6.28       24.08     31.00 o 
   9   4   3      237.86      322.78     39.49 o 
  10   4   3       14.02       18.44     54.10 o 
   1   5   3     3517.48     4013.51     78.49 o 
   2   5   3     1010.85     1012.29     22.63 o 
   3   5   3     1995.10     1886.38     29.65 o 
   4   5   3     3956.76     3610.20     98.06 o 
   5   5   3      161.70      149.59     18.29 o 
   6   5   3      147.33      205.57     38.91 o 
   7   5   3      142.56      124.50     28.58 o 
   8   5   3       16.90       61.99     33.35 o 
   9   5   3      891.31     1099.34     93.19 o 
  10   5   3      244.82      381.12     66.24 o 
   0   6   3     1500.73     1636.60     30.28 o 
   1   6   3     8260.23     9565.31    110.25 o 
   2   6   3     2539.89     2806.68     44.23 o 
   3   6   3     1562.17     1402.14     40.20 o 
   4   6   3     1600.04     1633.77     96.78 o 
   5   6   3      304.32      293.42     20.19 o 
   6   6   3        3.36       30.53     24.29 o 
   7   6   3      547.60      594.88     38.68 o 
   8   6   3       31.89       18.82     35.26 o 
   9   6   3        6.80       45.09     50.02 o 
   1   7   3      122.31      127.41     14.01 o 
   2   7   3       50.05       26.91     21.21 o 
   3   7   3        6.71        2.75     21.47 o 
   4   7   3      755.13      734.84     38.50 o 
   5   7   3      119.52      105.50     23.03 o 
   6   7   3      817.01      980.63     93.75 o 
   7   7   3     1263.85     1234.43     55.42 o 
   8   7   3      505.35      532.17     45.26 o 
   9   7   3      145.03      149.79     48.88 o 
   0   8   3        0.24        1.31     25.05 o 
   1   8   3        1.14       16.43     15.90 o 
   2   8   3      362.05      415.15     44.61 o 
   3   8   3      518.60      497.59     47.58 o 
   4   8   3      874.37      890.57     88.70 o 
   5   8   3     2982.58     2802.88     81.53 o 
   6   8   3      348.74      279.16     33.09 o 
   7   8   3      330.08      340.05     40.23 o 
   8   8   3      164.15      165.82     47.52 o 
   9   8   3       15.41       31.84     49.93 o 
   1   9   3      949.65     1074.63     30.37 o 
   2   9   3      312.46      295.19     26.58 o 
   3   9   3       30.78       31.91     26.42 o 
   4   9   3       75.26       74.20     28.77 o 
   5   9   3        7.46       -7.08     30.68 o 
   6   9   3      142.06      117.50     37.33 o 
   7   9   3      440.57      441.07     48.78 o 
   8   9   3      236.26      283.15     51.52 o 
   0  10   3     4512.19     4988.23     62.35 o 
   1  10   3       60.50       71.97     25.85 o 
   2  10   3     1604.01     1671.55     57.93 o 
   3  10   3        6.04       29.42     27.94 o 
   4  10   3     1098.02     1068.59     40.96 o 
   5  10   3       71.20       57.34     32.43 o 
   6  10   3      344.82      353.50     41.28 o 
   7  10   3       12.96       22.91     46.32 o 
   8  10   3      151.37      290.43     52.80 o 
   1  11   3      103.04      102.51     26.99 o 
   2  11   3       25.99       45.94     30.48 o 
   3  11   3        1.65       38.02     32.87 o 
   4  11   3       70.98       70.10     34.11 o 
   5  11   3      265.47      286.81     36.42 o 
   6  11   3       27.03       42.48     44.53 o 
   7  11   3      142.91      136.20     48.81 o 
   0  12   3     3408.15     3527.74    112.23 o 
   1  12   3      541.14      561.64     33.04 o 
   2  12   3     1877.28     2000.37    133.01 o 
   3  12   3       73.13       94.34     43.51 o 
   4  12   3      657.69      563.20     49.38 o 
   5  12   3      182.47      160.22     40.75 o 
   6  12   3      213.13      240.35     54.19 o 
   7  12   3       26.07       61.30     57.17 o 
   1  13   3      742.37      746.88     44.40 o 
   2  13   3      168.73      191.60     43.92 o 
   3  13   3       39.59       37.01     49.19 o 
   4  13   3       13.93       43.12     47.23 o 
   5  13   3      480.05      424.50     58.15 o 
   6  13   3       10.33       70.16     54.21 o 
   0  14   3      444.53      438.45     62.23 o 
   1  14   3     1195.45     1242.75     51.20 o 
   2  14   3      597.52      575.10     51.50 o 
   3  14   3       45.74       58.63     53.71 o 
   4  14   3        3.27       16.80     54.77 o 
   5  14   3      154.80      131.19     60.92 o 
   1  15   3       38.84       58.01     47.64 o 
   2  15   3        5.30       64.52     48.73 o 
   3  15   3      158.67      170.91     57.30 o 
   4  15   3       17.24      -47.05     81.37 o 
   0  16   3       30.09      -11.78     65.18 o 
   1  16   3     2240.82     2240.74     72.69 o 
   1   0   4    22025.70    22098.84    173.48 o 
   2   0   4    13512.33    12651.18    139.99 o 
   3   0   4     3251.34     3879.19     62.44 o 
   4   0   4     2486.28     2230.65     65.74 o 
   5   0   4      425.88      387.14    130.66 o 
   6   0   4      758.42      655.75     36.41 o 
   7   0   4        2.46      -32.04     34.21 o 
   8   0   4      233.49      162.11     49.83 o 
   9   0   4      219.76      318.21     99.69 o 
  10   0   4      123.70      216.82     60.23 o 
   1   1   4      335.95      337.31     18.55 o 
   2   1   4      785.33      730.21     14.52 o 
   3   1   4     1051.92      859.01     22.60 o 
   4   1   4      778.77      857.20     58.53 o 
   5   1   4      206.59      211.99     22.54 o 
   6   1   4       45.84       61.39     20.51 o 
   7   1   4       32.26       16.48     24.00 o 
   9   1   4        3.60       42.09     36.91 o 
   0   2   4    10231.81    10663.42    157.31 o 
   1   2   4      625.41      678.07     56.59 o 
   2   2   4     4445.88     4040.66    138.83 o 
   3   2   4     1406.29     1236.09     79.19 o 
   4   2   4      677.21      767.49     99.89 o 
   5   2   4     1272.18     1106.41     24.36 o 
   6   2   4       80.95      143.96     21.68 o 
   7   2   4      259.96      240.79     24.65 o 
   8   2   4       27.80       41.16     29.97 o 
   9   2   4        0.74       32.76     38.45 o 
  10   2   4        4.85       23.78     47.44 o 
   1   3   4       65.38       54.49     13.54 o 
   2   3   4       29.90       19.03     12.46 o 
   3   3   4        0.33       -3.23     15.61 o 
   4   3   4     4083.20     3837.34     60.57 o 
   5   3   4        2.29       -1.30     18.80 o 
   6   3   4      431.55      424.02     24.71 o 
   7   3   4      251.38      293.30     26.39 o 
   9   3   4      254.09      417.75     42.83 o 
   0   4   4      794.14      807.00     30.55 o 
   2   4   4     1777.73     1936.80     33.66 o 
   3   4   4      232.59      330.49     51.94 o 
   4   4   4     1105.79     1108.76     26.83 o 
   5   4   4      237.14      248.32     22.95 o 
   6   4   4      212.93      222.84     25.02 o 
   7   4   4      171.21      148.58     29.43 o 
   8   4   4        1.68       -6.91     31.95 o 
   9   4   4        0.08      108.33     42.64 o 
  10   4   4        6.65        7.03     48.98 o 
   1   5   4      840.61     1015.91     44.23 o 
   2   5   4       46.31       65.65     17.98 o 
   3   5   4      125.57      110.50     15.13 o 
   4   5   4        6.97       28.15     17.66 o 
   5   5   4      193.70      176.33     21.46 o 
   6   5   4       52.27       51.07     22.64 o 
   7   5   4      248.92      296.59     29.92 o 
   8   5   4      163.55      205.15     35.70 o 
  10   5   4       27.06      109.50     45.92 o 
   0   6   4     3235.05     3429.85     39.21 o 
   1   6   4     3443.19     4008.61     77.79 o 
   2   6   4      165.13      146.08     19.24 o 
   3   6   4     2582.62     2523.50     66.30 o 
   4   6   4      849.31      846.47     59.54 o 
   5   6   4       57.01       57.14     20.99 o 
   6   6   4      142.68      136.09     27.62 o 
   7   6   4       54.33       60.83     33.63 o 
   8   6   4       15.37       19.77     37.92 o 
   9   6   4       43.36       63.51     52.04 o 
   1   7   4      290.45      307.71     21.36 o 
   2   7   4       43.72       45.78     19.88 o 
   3   7   4       15.90       53.02     22.10 o 
   4   7   4        9.60       40.30     22.39 o 
   5   7   4        6.70       43.88     24.61 o 
   6   7   4      192.52      169.03     29.18 o 
   7   7   4      235.54      303.88     36.70 o 
   8   7   4      133.03      191.33     42.24 o 
   9   7   4        2.94       31.77     47.87 o 
   0   8   4       24.97       23.73     24.28 o 
   1   8   4     3093.95     3310.03     46.55 o 
   2   8   4        0.03       16.74     22.35 o 
   3   8   4      132.22      174.68     27.65 o 
   4   8   4      298.14      244.28     25.55 o 
   5   8   4      537.29      433.25     39.12 o 
   6   8   4      228.84      207.77     31.24 o 
   7   8   4       44.12       64.29     35.58 o 
   8   8   4       13.57       55.11     38.45 o 
   9   8   4        5.39        0.34     49.42 o 
   1   9   4      301.80      326.16     25.42 o 
   2   9   4      491.27      500.41     32.35 o 
   3   9   4      206.32      250.76     36.52 o 
   4   9   4        3.07       22.60     29.74 o 
   5   9   4      649.23      584.79     49.38 o 
   6   9   4        3.63       12.13     32.93 o 
   7   9   4       11.81       52.84     40.33 o 
   8   9   4       25.44       85.16     48.35 o 
   0  10   4        0.39       -1.98     31.92 o 
   1  10   4       44.13       85.50     25.45 o 
   2  10   4      136.99      158.78     27.34 o 
   3  10   4      673.07      637.84     60.23 o 
   4  10   4       59.75       64.56     36.56 o 
   5  10   4      568.11      490.97     36.25 o 
   6  10   4      652.47      591.50     71.46 o 
   7  10   4      361.46      278.19     44.39 o 
   8  10   4        4.22       15.99     64.06 o 
   1  11   4       50.92       51.87     26.01 o 
   2  11   4      925.58      866.25     36.99 o 
   3  11   4     1828.02     1645.88     47.27 o 
   4  11   4       19.88       25.66     34.63 o 
   5  11   4        3.18       63.53     34.56 o 
   6  11   4      515.00      510.65     49.38 o 
   7  11   4      405.49      450.80    121.91 o 
   0  12   4      333.29      310.55     54.53 o 
   1  12   4        9.44       75.05     36.29 o 
   2  12   4      171.81      217.90     38.54 o 
   3  12   4       37.26       38.80     42.95 o 
   4  12   4       23.65       11.78     45.18 o 
   5  12   4       38.72       26.64     42.98 o 
   6  12   4      104.44      167.20     53.44 o 
   7  12   4       22.12       38.28     62.09 o 
   1  13   4      605.15      658.13     49.76 o 
   2  13   4        1.18      -18.63     55.69 o 
   3  13   4      466.66      461.37     50.01 o 
   4  13   4      129.07       75.95     48.02 o 
   5  13   4       22.09       86.96     45.47 o 
   6  13   4      204.01      180.11     55.89 o 
   0  14   4        0.27       29.19     71.02 o 
   1  14   4      184.81      180.07     42.27 o 
   2  14   4     1229.01     1165.71     58.54 o 
   3  14   4       79.55       44.96     53.51 o 
   4  14   4      644.39      455.09     61.32 o 
   5  14   4      433.06      380.72     64.30 o 
   1  15   4      297.56      368.19     51.61 o 
   2  15   4       37.76       78.36     49.77 o 
   3  15   4       56.93      -13.06     55.73 o 
   4  15   4       16.09       34.42     58.71 o 
   0  16   4      784.54      908.27     97.17 o 
   1  16   4      714.83      750.58     59.78 o 
   1   1   5      586.56      601.01     14.93 o 
   2   1   5     1325.92     1234.43     48.09 o 
   3   1   5     3599.52     3460.49    124.51 o 
   4   1   5      250.30      259.79     55.13 o 
   5   1   5      635.56      645.98     22.75 o 
   6   1   5       81.89       76.71     22.08 o 
   7   1   5       72.22       68.83     23.46 o 
   8   1   5      338.50      423.27     64.73 o 
   9   1   5      200.29      184.60     38.15 o 
  10   1   5      105.42      184.45     47.03 o 
   0   2   5      462.86      432.18     19.41 o 
   1   2   5        8.68       11.51     12.10 o 
   2   2   5      997.24      879.72     25.57 o 
   3   2   5     1573.33     1552.48     77.71 o 
   4   2   5      133.22      196.63     26.85 o 
   5   2   5      253.21      224.04     20.86 o 
   6   2   5      666.30      578.49     24.55 o 
   7   2   5       51.55       22.09     23.56 o 
   8   2   5        1.97       61.12     29.66 o 
   9   2   5       91.92       56.29     40.21 o 
  10   2   5       76.60       73.72     44.56 o 
   1   3   5      107.71      116.54     11.74 o 
   2   3   5     1309.46     1302.09     60.57 o 
   3   3   5        2.13       -0.16     15.88 o 
   4   3   5       30.19       57.74     17.61 o 
   5   3   5       42.74       50.24     19.43 o 
   6   3   5      366.49      477.05     99.81 o 
   7   3   5      128.91      123.97     25.40 o 
   8   3   5      906.77     1002.96    128.59 o 
   9   3   5      193.65      238.65     42.23 o 
  10   3   5      301.08      543.00     92.70 o 
   0   4   5     1903.44     1948.01     75.32 o 
   1   4   5     3565.83     4121.41    134.29 o 
   3   4   5     2111.19     2030.34    101.76 o 
   4   4   5       30.53       27.16     17.71 o 
   5   4   5      599.00      497.24     22.71 o 
   6   4   5      161.48      133.95     23.07 o 
   7   4   5       18.16       13.91     25.83 o 
   8   4   5       38.39       82.84     31.31 o 
   9   4   5       14.72       56.06     39.99 o 
  10   4   5       11.90       -9.22     48.78 o 
   2   5   5     1758.37     1879.53     35.60 o 
   3   5   5       23.61       28.46     14.38 o 
   4   5   5     1597.69     1646.94     92.46 o 
   5   5   5      509.62      477.16     25.65 o 
   6   5   5      293.04      294.09     48.69 o 
   7   5   5     1091.93     1183.11     35.71 o 
   8   5   5       60.06      112.88     35.33 o 
   9   5   5      224.67      287.22     63.52 o 
  10   5   5       38.97       54.77     45.27 o 
   0   6   5       57.23       40.41     19.02 o 
   1   6   5      558.36      627.65     21.52 o 
   2   6   5      182.25      221.73     19.69 o 
   3   6   5      976.00      927.32     24.13 o 
   4   6   5       12.64       13.67     17.39 o 
   5   6   5      786.50      782.29     36.47 o 
   6   6   5      928.56      936.81     34.13 o 
   7   6   5      401.91      362.12     36.43 o 
   8   6   5        1.06       24.14     36.10 o 
   9   6   5       10.21      -10.42     49.14 o 
   1   7   5      288.21      342.91     30.85 o 
   2   7   5     1123.09     1251.95     42.03 o 
   3   7   5      769.24      712.41     24.82 o 
   4   7   5      146.75      243.98     37.26 o 
   5   7   5      576.99      519.31     29.43 o 
   6   7   5      196.75      335.12     43.53 o 
   7   7   5      627.62      619.25     39.28 o 
   8   7   5        2.36       49.12     40.59 o 
   9   7   5       36.80       64.38     51.50 o 
   0   8   5     7890.74     8695.87    156.70 o 
   1   8   5        6.63       52.83     21.46 o 
   2   8   5     2522.13     2660.64     87.13 o 
   3   8   5      260.30      221.91     24.81 o 
   4   8   5       77.12      100.37     27.22 o 
   5   8   5      422.17      349.72     31.01 o 
   6   8   5      362.91      399.25     32.45 o 
   7   8   5       22.90       45.47     38.44 o 
   8   8   5        0.81       17.27     40.89 o 
   9   8   5        0.21       10.60     45.26 o 
   1   9   5      461.96      527.13     26.43 o 
   2   9   5      321.74      358.86     26.51 o 
   3   9   5        5.63       26.68     26.00 o 
   4   9   5      930.36      893.01     34.41 o 
   5   9   5      225.64      212.43     30.89 o 
   6   9   5        1.89       17.22     31.42 o 
   7   9   5       39.05       46.63     37.04 o 
   8   9   5      133.52      178.74     49.15 o 
   0  10   5      606.43      721.05     41.90 o 
   1  10   5      560.07      570.51     28.56 o 
   2  10   5       75.74      112.52     26.78 o 
   3  10   5       49.59       75.58     30.64 o 
   4  10   5       58.09       57.08     31.53 o 
   5  10   5      147.19      136.51     33.35 o 
   6  10   5        1.37       24.11     34.98 o 
   7  10   5       96.53      109.95     42.81 o 
   8  10   5       31.06       87.43     62.60 o 
   1  11   5        2.94       12.55     32.25 o 
   2  11   5      156.03      135.10     36.47 o 
   3  11   5       14.43        6.19     45.15 o 
   4  11   5      735.64      627.13     45.21 o 
   5  11   5      146.42      105.51     39.33 o 
   6  11   5       69.49       12.00     44.94 o 
   7  11   5      111.14      165.54     54.71 o 
   0  12   5     3578.28     3935.97    149.57 o 
   1  12   5     1910.50     1948.51     78.23 o 
   2  12   5       41.23       37.08     42.43 o 
   3  12   5      321.15      349.32     46.91 o 
   4  12   5       66.84      101.20     52.67 o 
   5  12   5      202.56      238.87     41.38 o 
   6  12   5      197.69      209.33     48.97 o 
   7  12   5       85.75       94.04     57.11 o 
   1  13   5      421.13      493.88     43.18 o 
   2  13   5        0.60       36.74     49.34 o 
   3  13   5      318.32      333.24     49.62 o 
   4  13   5       46.41       21.86     49.19 o 
   5  13   5        1.62       32.14     45.05 o 
   6  13   5        0.05       13.48     74.59 o 
   0  14   5       70.84       82.00     58.82 o 
   1  14   5      236.46      223.02     47.97 o 
   2  14   5      792.64      749.54     54.89 o 
   3  14   5       44.55       41.70     53.65 o 
   4  14   5       35.55       79.04     56.85 o 
   5  14   5       15.38       24.92     52.96 o 
   1  15   5      206.39      142.72     50.34 o 
   2  15   5       10.71       40.99     49.10 o 
   3  15   5        5.17       19.56     65.52 o 
   0  16   5       59.29      151.74     83.37 o 
   1  16   5      951.41     1004.53     63.24 o 
   0   0   6     5865.26     5328.71    111.31 o 
   1   0   6     4557.66     4383.07     86.17 o 
   2   0   6    11354.85    11053.74    328.70 o 
   4   0   6     7792.60     7391.07    214.39 o 
   5   0   6      478.39      377.86     40.78 o 
   6   0   6     1775.84     1831.77     63.96 o 
   7   0   6       27.25        7.46     38.41 o 
   8   0   6      762.00      822.65     65.68 o 
   9   0   6      258.30      237.96     55.34 o 
  10   0   6      121.85      137.02     59.06 o 
   1   1   6      579.59      566.47     14.18 o 
   2   1   6       27.09       19.56     11.17 o 
   3   1   6      181.54      135.74     14.87 o 
   4   1   6      226.48      210.05     24.70 o 
   5   1   6      106.23       75.48     18.92 o 
   6   1   6        5.16       14.63     21.20 o 
   7   1   6      118.29      107.14     24.36 o 
   8   1   6        0.90       26.35     30.34 o 
   9   1   6        0.73       95.64     40.21 o 
  10   1   6       68.17      119.36     41.73 o 
   0   2   6     4056.01     4328.83    104.34 o 
   1   2   6      788.00      862.45     68.23 o 
   2   2   6      909.19      850.11     24.84 o 
   3   2   6     3062.98     2736.23    113.61 o 
   4   2   6     2951.13     2705.88     30.45 o 
   5   2   6      489.99      448.87     22.89 o 
   6   2   6     1176.86     1087.38     64.76 o 
   7   2   6        1.65        1.15     24.66 o 
   8   2   6       54.98       56.95     29.96 o 
   9   2   6        5.17       67.61     40.44 o 
  10   2   6        6.39      115.29     44.79 o 
   1   3   6      202.30      234.61     12.69 o 
   2   3   6      649.58      585.08     15.41 o 
   3   3   6       33.74       51.17     11.76 o 
   4   3   6      187.22      160.49     18.34 o 
   5   3   6      178.92      152.50     21.50 o 
   6   3   6      689.73      673.63     35.58 o 
   7   3   6      197.56      331.18     54.39 o 
   8   3   6       73.55       96.44     30.79 o 
   9   3   6        3.45       80.06     37.02 o 
  10   3   6        5.87       74.54     53.72 o 
   0   4   6    12129.61    13597.97    170.28 o 
   2   4   6       28.35       46.56     10.83 o 
   3   4   6      853.37      750.26     34.91 o 
   4   4   6      265.75      242.99     19.38 o 
   5   4   6        0.47       37.15     20.38 o 
   6   4   6      275.03      281.13     26.53 o 
   7   4   6       33.82       99.54     28.54 o 
   8   4   6       43.96       75.29     32.98 o 
   9   4   6       26.24       39.27     40.38 o 
  10   4   6        0.86       45.07     55.55 o 
   1   5   6      315.90      340.64     20.68 o 
   2   5   6      438.30      421.84     18.27 o 
   3   5   6        1.59       -5.44     14.18 o 
   4   5   6      969.19      861.67     20.97 o 
   5   5   6        0.22       18.51     21.80 o 
   6   5   6      436.13      444.27     26.14 o 
   7   5   6      272.34      286.57     30.30 o 
   8   5   6      104.64      141.98     35.59 o 
   9   5   6       16.39       54.30     41.55 o 
  10   5   6       51.27      115.77     45.52 o 
   0   6   6     1487.27     1612.61     41.94 o 
   1   6   6      165.72      172.77     17.49 o 
   2   6   6     6110.39     6430.23    147.65 o 
   3   6   6       90.17       47.09     19.13 o 
   4   6   6     1710.45     1517.83     66.14 o 
   5   6   6       65.26      112.84     28.06 o 
   6   6   6        0.68       22.03     25.94 o 
   7   6   6      103.83       98.70     28.02 o 
   8   6   6       56.77       84.98     36.27 o 
   9   6   6        0.32       19.63     51.72 o 
   1   7   6      111.98      112.93     19.49 o 
   2   7   6      655.10      695.87     23.96 o 
   3   7   6       30.42       52.81     20.77 o 
   4   7   6      979.21      898.65     31.15 o 
   5   7   6      140.67      121.23     26.39 o 
   6   7   6      201.38      201.01     30.10 o 
   7   7   6       15.09       36.20     35.08 o 
   8   7   6        2.99        9.80     37.73 o 
   9   7   6       15.35       88.18     48.23 o 
   0   8   6      309.02      351.28     30.10 o 
   1   8   6       89.24       98.13     21.61 o 
   2   8   6       66.30       87.58     21.59 o 
   3   8   6      131.80      121.78     23.94 o 
   4   8   6     1652.12     1656.71    107.97 o 
   5   8   6      256.00      272.70     38.03 o 
   6   8   6        1.63       19.18     30.04 o 
   7   8   6       54.11       76.88     36.51 o 
   8   8   6       68.95       74.29     39.28 o 
   9   8   6        4.66       34.65     58.07 o 
   1   9   6       81.79      102.53     23.63 o 
   2   9   6      873.45      853.82     28.28 o 
   3   9   6       65.13       61.97     28.05 o 
   4   9   6      290.14      237.38     30.57 o 
   5   9   6       72.46       61.37     29.99 o 
   6   9   6       37.35       47.09     31.60 o 
   7   9   6        7.98       -0.59     37.04 o 
   8   9   6       73.50      117.16     41.26 o 
   0  10   6     2288.76     2403.36    118.53 o 
   1  10   6        4.49       46.27     28.43 o 
   2  10   6       99.64       79.51     33.27 o 
   3  10   6      760.29      709.09     45.62 o 
   4  10   6       74.74       79.49     36.10 o 
   5  10   6       74.03       82.46     34.77 o 
   6  10   6        1.21       28.34     38.47 o 
   7  10   6       54.24       32.17     47.12 o 
   8  10   6       67.92      169.90     58.33 o 
   1  11   6      356.95      390.71     35.80 o 
   2  11   6     1818.24     1889.23     63.17 o 
   3  11   6      317.02      248.20     44.42 o 
   4  11   6       10.50       35.50     36.98 o 
   5  11   6       61.79       38.26     38.91 o 
   6  11   6       10.55       26.94     40.48 o 
   7  11   6       90.51      124.03     50.27 o 
   0  12   6      207.11      194.38     54.13 o 
   1  12   6        5.96       21.93     34.77 o 
   2  12   6       38.35       63.54     43.57 o 
   3  12   6      191.53      178.80     45.31 o 
   4  12   6       90.02      108.75     42.45 o 
   5  12   6      104.09       82.10     40.88 o 
   6  12   6       51.26       72.29     47.83 o 
   1  13   6      263.86      300.02     46.74 o 
   2  13   6       20.13       12.63     45.37 o 
   3  13   6        0.13       27.44     46.12 o 
   4  13   6     1141.86      935.29     58.95 o 
   5  13   6      267.35      360.28     49.13 o 
   6  13   6        6.99       52.91     54.56 o 
   0  14   6     2292.71     2370.07     87.43 o 
   1  14   6        0.26       38.38     47.16 o 
   2  14   6      303.73      275.90     50.74 o 
   3  14   6        6.37        7.70     54.58 o 
   4  14   6      261.14      309.71     55.14 o 
   5  14   6       38.07       74.89     49.44 o 
   1  15   6      351.17      326.23     53.06 o 
   2  15   6      183.74      265.89     52.78 o 
   3  15   6      141.69       80.34     57.87 o 
   1   1   7       16.05       16.81     12.78 o 
   2   1   7        0.50       35.74     11.52 o 
   3   1   7      462.70      466.86     50.14 o 
   4   1   7      483.20      447.72     18.27 o 
   5   1   7      102.60      122.95     20.60 o 
   6   1   7       34.50       54.93     22.63 o 
   7   1   7       20.72       18.35     23.99 o 
   8   1   7        9.74        8.26     27.59 o 
   9   1   7      122.59      144.91     40.71 o 
  10   1   7        7.22       97.79     44.38 o 
   0   2   7      212.73      227.67     29.13 o 
   1   2   7      339.89      363.81     16.75 o 
   2   2   7       29.45       36.78     14.61 o 
   3   2   7       18.52       28.44     12.20 o 
   4   2   7     2828.14     2446.29     56.02 o 
   5   2   7      333.03      297.27     22.32 o 
   6   2   7      367.02      419.97     25.64 o 
   7   2   7       53.05       73.87     25.63 o 
   8   2   7        9.01       -5.40     29.87 o 
   9   2   7      362.66      417.53     44.19 o 
  10   2   7      207.69      265.43     47.52 o 
   1   3   7      153.27      213.17     15.07 o 
   2   3   7      552.79      506.84     25.63 o 
   3   3   7      549.84      535.35     19.48 o 
   4   3   7       27.40       36.77     18.51 o 
   5   3   7      951.26      859.82     44.29 o 
   6   3   7      154.69      124.84     24.11 o 
   8   3   7       91.12      110.62     31.18 o 
   9   3   7      117.80      171.25     38.28 o 
  10   3   7        1.12       13.61     58.36 o 
   0   4   7     4146.11     4767.13    108.14 o 
   1   4   7     4753.18     5263.81    104.61 o 
   2   4   7      531.64      645.21     32.61 o 
   3   4   7      130.27      162.89     17.03 o 
   4   4   7      186.39      189.90     18.21 o 
   5   4   7       63.15       56.51     20.70 o 
   6   4   7       34.29       67.11     24.11 o 
   7   4   7      524.18      519.24     29.77 o 
   8   4   7      180.63      169.88     34.61 o 
   9   4   7       35.62       99.92     40.52 o 
  10   4   7       36.89       33.55     53.13 o 
   1   5   7     1880.58     2176.59     37.37 o 
   2   5   7      368.80      456.42     20.07 o 
   3   5   7       86.89       59.88     12.70 o 
   4   5   7     1540.70     1327.05     25.79 o 
   5   5   7      114.52      117.40     21.86 o 
   6   5   7       52.50       38.87     23.49 o 
   7   5   7       95.89       91.21     28.81 o 
   8   5   7      183.18      226.09     36.38 o 
   9   5   7      117.06      146.58     39.50 o 
   0   6   7     2554.16     2610.17     53.47 o 
   1   6   7      605.33      763.60     38.52 o 
   2   6   7      482.53      517.05     32.63 o 
   3   6   7     1426.60     1340.97     24.93 o 
   4   6   7       57.76       37.56     24.17 o 
   5   6   7       36.01       14.52     27.32 o 
   6   6   7       49.42       33.14     26.28 o 
   7   6   7       62.24       45.65     28.24 o 
   8   6   7      204.91      201.23     37.74 o 
   9   6   7       88.46      142.48     41.06 o 
   1   7   7      482.34      504.93     21.60 o 
   2   7   7      621.25      616.40     23.60 o 
   3   7   7        8.66       22.10     23.61 o 
   4   7   7      129.18       83.92     25.96 o 
   5   7   7       62.70      100.20     28.04 o 
   6   7   7      153.25      133.67     29.82 o 
   7   7   7       55.88       53.92     31.34 o 
   8   7   7       10.66       23.71     41.04 o 
   9   7   7       62.04      108.79     49.46 o 
   0   8   7     1426.18     1675.67     56.65 o 
   1   8   7      175.28      206.47     21.72 o 
   2   8   7       97.34      112.86     22.73 o 
   3   8   7      483.14      402.99     28.01 o 
   4   8   7      133.33       68.05     27.48 o 
   5   8   7      232.06      227.24     30.35 o 
   6   8   7       65.36       63.39     33.84 o 
   7   8   7       48.15       80.53     36.93 o 
   8   8   7        0.77       40.15     42.07 o 
   9   8   7        6.52       77.00     54.22 o 
   1   9   7       28.88       48.27     25.83 o 
   2   9   7      630.13      584.80     30.95 o 
   3   9   7      381.28      392.87     47.46 o 
   4   9   7      347.28      336.96     31.43 o 
   5   9   7      156.11      140.75     30.95 o 
   6   9   7      154.11      164.07     36.21 o 
   7   9   7        9.20        6.36     41.50 o 
   8   9   7       56.36       60.96     44.86 o 
   0  10   7        5.82       21.13     47.20 o 
   1  10   7        6.61       -6.04     31.15 o 
   2  10   7      585.23      543.66     44.25 o 
   3  10   7      186.42      254.47     36.20 o 
   4  10   7      122.74       87.85     34.14 o 
   5  10   7       17.79       48.62     34.31 o 
   6  10   7        3.10        5.68     36.42 o 
   7  10   7        2.17       55.50     43.66 o 
   8  10   7       14.56       60.73     50.70 o 
   1  11   7       14.73        7.81     33.22 o 
   2  11   7      556.07      513.31     46.17 o 
   3  11   7        5.74        9.37     52.56 o 
   4  11   7      101.77      129.68     37.97 o 
   5  11   7      100.36       61.79     39.12 o 
   6  11   7      297.64      263.61     43.16 o 
   7  11   7       36.25      115.43     50.37 o 
   0  12   7       82.09       84.50     46.60 o 
   1  12   7      205.42      163.83     39.82 o 
   2  12   7     2634.04     2501.83     87.73 o 
   3  12   7      176.34      218.32     47.10 o 
   4  12   7      332.57      344.57     46.04 o 
   5  12   7      257.76      197.13     45.81 o 
   6  12   7       21.70       25.85     42.95 o 
   1  13   7      274.12      255.95     47.18 o 
   2  13   7        0.89       15.80     45.81 o 
   3  13   7      326.64      308.90     50.78 o 
   4  13   7       19.31       61.12     46.03 o 
   5  13   7       10.73       15.26     59.02 o 
   6  13   7       81.10       91.53     55.02 o 
   0  14   7      311.04      299.00     80.90 o 
   1  14   7      437.99      474.75     52.90 o 
   2  14   7        2.17       13.65     48.35 o 
   3  14   7      124.02      109.99     57.11 o 
   4  14   7      423.20      380.70     51.96 o 
   1  15   7      420.20      417.69     55.20 o 
   2  15   7        0.13       -2.59     66.82 o 
   3  15   7        0.71       35.86     53.21 o 
   0   0   8     2282.59     2245.01     46.85 o 
   1   0   8     2126.98     1930.17     30.18 o 
   2   0   8     2424.11     2174.95    165.22 o 
   3   0   8     5161.87     4948.07     49.11 o 
   4   0   8      447.81      813.45    112.06 o 
   5   0   8     1605.44     1639.41     81.76 o 
   6   0   8      962.95      836.80     87.29 o 
   7   0   8      700.65      710.11     54.82 o 
   8   0   8      283.41      326.09     81.36 o 
   9   0   8      339.32      318.00     56.58 o 
  10   0   8       88.49      138.63     66.66 o 
   1   1   8       23.46       33.24     13.90 o 
   2   1   8       89.82       88.95     12.34 o 
   3   1   8      942.23      929.65     39.43 o 
   4   1   8      294.24      281.57     24.70 o 
   5   1   8      365.07      343.48     22.54 o 
   6   1   8      124.31       82.65     23.33 o 
   7   1   8       16.08       31.12     25.35 o 
   8   1   8       18.06        6.86     29.81 o 
   9   1   8       12.48       35.02     40.33 o 
  10   1   8       22.82       29.68     44.09 o 
   0   2   8     2890.85     2322.27     84.41 o 
   1   2   8     4858.41     5137.33     89.00 o 
   2   2   8      222.28      216.03     20.63 o 
   3   2   8       61.56       38.26     13.58 o 
   4   2   8      713.32      624.18     30.82 o 
   5   2   8       19.38       29.27     21.22 o 
   6   2   8       54.13       79.33     23.59 o 
   7   2   8       11.99       -2.27     27.67 o 
   8   2   8       37.39       34.19     27.61 o 
  10   2   8       20.52       89.37     45.32 o 
   1   3   8     1351.37     1471.86     32.55 o 
   2   3   8       26.26       28.24     15.79 o 
   3   3   8      939.42      972.51     37.63 o 
   4   3   8      171.03      156.16     19.76 o 
   5   3   8      111.25       91.05     21.90 o 
   6   3   8       60.47       64.27     27.78 o 
   7   3   8     1058.81     1012.86     32.65 o 
   8   3   8      248.72      368.29     49.75 o 
   9   3   8       88.12       88.46     37.16 o 
  10   3   8        9.24       61.84     48.71 o 
   0   4   8      370.12      393.82     24.44 o 
   1   4   8      755.00      824.25     28.78 o 
   3   4   8     1363.22     1211.32     29.54 o 
   4   4   8      616.18      691.12     84.75 o 
   5   4   8       13.89       -4.73     22.50 o 
   6   4   8       17.96       47.63     24.53 o 
   7   4   8       14.43       66.26     26.69 o 
   8   4   8       92.28      139.08     34.80 o 
   9   4   8      215.43      279.64     39.92 o 
  10   4   8        4.89       34.54     51.76 o 
   1   5   8      291.67      351.51     19.57 o 
   2   5   8       89.99       93.88     13.54 o 
   3   5   8      477.55      496.89     31.82 o 
   4   5   8        6.29       -4.34     19.06 o 
   5   5   8      180.56      152.26     22.07 o 
   6   5   8       34.08       19.34     26.76 o 
   7   5   8      588.64      691.81     34.07 o 
   8   5   8        3.81       11.30     36.65 o 
   9   5   8        0.01       40.68     38.19 o 
   0   6   8      215.60      220.38     20.76 o 
   1   6   8     5226.97     5868.36    100.40 o 
   2   6   8      829.73      883.43     38.69 o 
   3   6   8     1626.95     1503.75     30.72 o 
   4   6   8       20.84       22.16     26.16 o 
   5   6   8     1156.46      979.20     53.07 o 
   6   6   8       41.25       70.83     27.66 o 
   7   6   8       10.05       16.17     31.95 o 
   8   6   8       20.40       33.80     36.29 o 
   9   6   8       21.00       82.25     39.80 o 
   1   7   8      670.89      676.36     26.38 o 
   2   7   8      447.96      430.07     21.62 o 
   3   7   8       58.80       60.57     23.80 o 
   4   7   8      157.16      170.80     35.35 o 
   5   7   8     1110.72     1005.12     76.10 o 
   6   7   8      198.62      153.47     30.01 o 
   7   7   8      247.04      261.65     33.73 o 
   8   7   8       82.81      120.11     41.74 o 
   9   7   8      131.57      196.88     49.51 o 
   0   8   8      464.28      522.06     27.55 o 
   1   8   8     1861.32     2178.46     39.76 o 
   2   8   8       26.05       48.76     21.79 o 
   3   8   8     1698.77     1604.99     38.15 o 
   4   8   8        9.51       35.16     27.40 o 
   5   8   8      992.95      873.71     35.60 o 
   6   8   8       91.07      144.76     31.57 o 
   7   8   8        4.33       24.84     31.06 o 
   8   8   8        0.03       70.67     46.13 o 
   1   9   8      183.75      191.90     32.32 o 
   2   9   8       52.51       86.35     30.91 o 
   3   9   8       34.95       63.07     30.78 o 
   4   9   8      131.22       92.79     32.84 o 
   5   9   8        5.14       16.79     39.55 o 
   6   9   8        7.58       -1.88     38.17 o 
   7   9   8       63.30       76.23     45.69 o 
   8   9   8       81.45       69.31     49.95 o 
   0  10   8      334.38      360.06     50.76 o 
   1  10   8       62.06       73.25     31.64 o 
   2  10   8       57.27      125.84     37.73 o 
   3  10   8     3054.15     2829.85     60.18 o 
   4  10   8      317.06      239.35     35.38 o 
   5  10   8        1.71       21.52     37.21 o 
   6  10   8        4.00       43.24     40.97 o 
   7  10   8       79.18       36.92     44.08 o 
   8  10   8        2.26        1.95     49.94 o 
   1  11   8       52.47       45.03     37.58 o 
   2  11   8      437.52      427.53     46.57 o 
   3  11   8      215.27      125.64     44.75 o 
   4  11   8       35.49       30.18     38.05 o 
   5  11   8        0.24       29.35     40.31 o 
   6  11   8        1.36       23.30     47.03 o 
   7  11   8      164.32      167.71     51.31 o 
   0  12   8      314.92      344.19     50.09 o 
   1  12   8      671.08      627.71     44.70 o 
   2  12   8       85.85       96.41     44.87 o 
   3  12   8      159.63      129.47     46.49 o 
   4  12   8       17.20       66.29     43.56 o 
   5  12   8      321.07      284.90     65.37 o 
   6  12   8       72.38       96.15     47.58 o 
   1  13   8      352.51      381.05     49.60 o 
   2  13   8        0.18       39.62     42.54 o 
   3  13   8      120.77       97.37     47.98 o 
   4  13   8      478.33      453.79     49.53 o 
   5  13   8       15.17       27.60     46.60 o 
   0  14   8      667.81      756.64     89.90 o 
   1  14   8      686.89      630.75     55.16 o 
   2  14   8      167.22      169.63     51.08 o 
   3  14   8       27.79       28.63     51.51 o 
   4  14   8        8.95       44.82     48.06 o 
   1  15   8      319.73      362.54     62.96 o 
   2  15   8       53.37       64.08     52.27 o 
   3  15   8       37.26       92.18     53.23 o 
   1   1   9      692.44      730.80     22.88 o 
   2   1   9      165.79      149.31     14.30 o 
   3   1   9      686.12      693.25     15.47 o 
   4   1   9      737.96      747.37     57.43 o 
   5   1   9      210.91      154.62     26.88 o 
   6   1   9      128.30      226.80     25.92 o 
   7   1   9      389.37      444.34     29.01 o 
   8   1   9       12.40       39.28     30.79 o 
   9   1   9       97.30       57.38     40.82 o 
  10   1   9       31.51       67.00     49.27 o 
   0   2   9     1066.30     1085.54     37.63 o 
   1   2   9      990.64      975.69     48.53 o 
   2   2   9     1822.70     1891.91     55.29 o 
   3   2   9     2661.08     2614.15     38.31 o 
   4   2   9      112.93       77.58     19.60 o 
   5   2   9      210.80      184.37     22.66 o 
   6   2   9       54.00       61.40     24.02 o 
   7   2   9       44.70       70.92     26.59 o 
   8   2   9       20.33       44.91     30.86 o 
   9   2   9      710.80      904.29     44.87 o 
  10   2   9       22.51       96.48     45.38 o 
   1   3   9      105.87      132.19     15.33 o 
   2   3   9      132.61      116.51     18.74 o 
   3   3   9      572.86      559.08     46.89 o 
   4   3   9        0.12        6.97     19.14 o 
   5   3   9      283.99      271.87     23.57 o 
   6   3   9        0.69       46.73     24.28 o 
   7   3   9       73.40      166.86     34.23 o 
   8   3   9      324.77      361.87     31.31 o 
   9   3   9       37.26      111.56     41.31 o 
  10   3   9      117.45      170.64     51.02 o 
   0   4   9       76.42       74.05     30.16 o 
   1   4   9     2824.32     3136.52     66.35 o 
   2   4   9      176.92      142.60     15.49 o 
   3   4   9      525.57      493.50     18.85 o 
   4   4   9      464.71      460.15     22.28 o 
   5   4   9        8.26       13.92     22.67 o 
   6   4   9      118.35      128.05     25.52 o 
   7   4   9      695.23      710.59     33.67 o 
   8   4   9        0.85       38.49     36.89 o 
   9   4   9        2.25       56.53     40.93 o 
   1   5   9     1409.73     1656.07     44.07 o 
   2   5   9       11.83       19.39     11.27 o 
   3   5   9      289.42      265.98     22.11 o 
   4   5   9        6.11       66.15     19.70 o 
   5   5   9      980.51      913.18     34.76 o 
   6   5   9      259.30      241.49     28.63 o 
   7   5   9     1049.98     1289.30     94.28 o 
   8   5   9       25.26       34.23     35.25 o 
   9   5   9       68.98       93.65     39.43 o 
   0   6   9      933.69      908.44     30.95 o 
   1   6   9     1872.06     2160.04     58.95 o 
   2   6   9       72.55       69.89     11.95 o 
   3   6   9      209.74      232.78     23.34 o 
   4   6   9      119.70       89.89     25.15 o 
   5   6   9      117.60      120.53     25.21 o 
   6   6   9      323.19      325.05     29.92 o 
   7   6   9      293.00      257.64     32.23 o 
   8   6   9        1.91      -22.27     37.64 o 
   9   6   9      259.62      261.25     42.04 o 
   1   7   9      665.91      793.32     53.28 o 
   2   7   9       56.13       83.43     22.16 o 
   3   7   9       35.21       48.18     23.57 o 
   4   7   9        4.67       20.99     27.68 o 
   5   7   9       12.63        8.98     28.24 o 
   6   7   9        7.80       43.73     29.88 o 
   7   7   9        1.90       33.46     33.90 o 
   8   7   9        7.40       46.77     41.69 o 
   9   7   9       10.28       72.61     45.42 o 
   0   8   9     1231.97     1385.74     48.01 o 
   1   8   9      704.97      739.81     34.51 o 
   2   8   9       69.55       93.83     28.25 o 
   3   8   9      578.15      556.36     33.59 o 
   4   8   9       69.30       41.29     31.46 o 
   5   8   9      474.10      372.57     35.25 o 
   6   8   9       13.08       51.74     36.09 o 
   7   8   9        6.92       36.13     36.51 o 
   8   8   9       16.29       17.61     47.42 o 
   1   9   9      139.45      160.70     32.20 o 
   2   9   9        1.33       28.93     31.08 o 
   3   9   9      103.47      125.52     32.08 o 
   4   9   9      846.29      733.58     37.92 o 
   5   9   9      391.83      340.50     36.74 o 
   6   9   9        4.39       16.67     39.84 o 
   7   9   9       59.92       93.46     38.29 o 
   8   9   9        6.90       78.17     49.73 o 
   0  10   9       33.16        6.38     47.69 o 
   1  10   9       84.62      104.44     36.77 o 
   2  10   9        0.08       15.85     36.67 o 
   3  10   9       41.09       75.76     32.57 o 
   4  10   9      266.61      249.31     36.09 o 
   5  10   9        2.34        9.71     37.29 o 
   6  10   9       13.96       45.03     37.67 o 
   7  10   9        2.53       60.73     48.43 o 
   1  11   9       34.66       34.34     37.99 o 
   2  11   9      269.45      353.19     45.43 o 
   3  11   9        0.63       21.19     37.36 o 
   4  11   9        9.82       -1.88     38.95 o 
   5  11   9       71.26       32.39     37.61 o 
   6  11   9       58.70       49.37     40.38 o 
   7  11   9       72.37      118.16     47.13 o 
   0  12   9      944.76      922.53     86.64 o 
   1  12   9       31.89      128.74     41.03 o 
   2  12   9      128.53      128.05     45.54 o 
   3  12   9     1085.87      964.51     51.83 o 
   4  12   9      143.96      141.45     45.13 o 
   5  12   9       11.89       52.62     49.93 o 
   6  12   9       69.10       87.40     47.57 o 
   1  13   9      115.28      120.91     43.65 o 
   2  13   9      153.88      124.67     44.86 o 
   3  13   9        0.02       53.54     49.76 o 
   4  13   9       26.36       54.21     49.73 o 
   5  13   9       20.32       24.00     47.47 o 
   0  14   9      231.85      312.85     83.41 o 
   1  14   9       85.95      129.28     59.06 o 
   2  14   9        0.37       18.00     50.42 o 
   3  14   9      122.15      110.08     52.42 o 
   4  14   9        5.70       43.41     48.62 o 
   1  15   9      216.07      244.32     62.68 o 
   2  15   9        7.03       -8.86     59.38 o 
   0   0  10    14611.00    14956.43    259.66 o 
   1   0  10      651.55      659.23     85.95 o 
   2   0  10     7190.78     7450.52    140.67 o 
   3   0  10     1081.09     1056.47     27.22 o 
   4   0  10     2220.48     2516.30     53.69 o 
   5   0  10      104.25      113.79     28.93 o 
   6   0  10        0.63       48.89     39.43 o 
   7   0  10       35.32       54.69     48.06 o 
   8   0  10      461.04      442.42     51.34 o 
   9   0  10      862.12      935.90    121.38 o 
  10   0  10       70.51      177.04     71.44 o 
   1   1  10      538.38      621.93     28.46 o 
   2   1  10     1447.53     1589.70     26.53 o 
   3   1  10      554.51      608.08     36.26 o 
   4   1  10       66.07       68.86     19.88 o 
   5   1  10      210.72      189.73     20.40 o 
   6   1  10        6.79       38.36     24.96 o 
   7   1  10      209.27      211.39     31.70 o 
   8   1  10      249.92      293.38     35.52 o 
   9   1  10      104.85      210.95     41.78 o 
  10   1  10      133.45      215.73     51.10 o 
   0   2  10    15291.87    16550.04    223.20 o 
   1   2  10       71.96       60.10     16.12 o 
   2   2  10     4687.75     4965.72    131.62 o 
   3   2  10     1157.33     1197.53     21.01 o 
   4   2  10      194.63      133.45     20.16 o 
   5   2  10      522.79      496.22     25.22 o 
   6   2  10      658.58      685.17     35.10 o 
   7   2  10      105.76      116.91     27.10 o 
   8   2  10       24.91       32.79     31.44 o 
  10   2  10       12.50        6.90     58.69 o 
   1   3  10     1684.99     1848.27     29.27 o 
   2   3  10       10.68       29.46     17.60 o 
   3   3  10       24.25       28.91     16.70 o 
   4   3  10      232.63      225.76     24.90 o 
   5   3  10        2.36       -3.63     22.43 o 
   6   3  10       26.76       38.05     24.75 o 
   7   3  10      404.76      375.05     29.22 o 
   8   3  10        0.14       74.24     31.86 o 
   9   3  10      155.82      187.28     42.66 o 
   0   4  10      341.33      354.91     33.51 o 
   1   4  10       39.39       61.82     13.00 o 
   2   4  10      377.17      409.53     20.59 o 
   3   4  10      131.93      199.46     31.25 o 
   4   4  10      287.11      273.94     24.65 o 
   5   4  10      199.10      199.57     43.10 o 
   6   4  10        0.81       16.31     25.79 o 
   7   4  10       22.23       65.42     29.15 o 
   8   4  10        0.00       32.64     31.40 o 
   9   4  10       93.32       79.05     42.06 o 
   1   5  10      892.94     1041.85     27.21 o 
   2   5  10        9.97       11.58     16.66 o 
   3   5  10        5.85       16.20     16.39 o 
   4   5  10       17.14       22.39     20.93 o 
   5   5  10        0.02        5.03     24.70 o 
   6   5  10       55.89       69.14     27.69 o 
   7   5  10      354.74      397.66     32.67 o 
   8   5  10      155.65      169.92     36.91 o 
   9   5  10        2.21        8.85     42.02 o 
   0   6  10      876.07     1031.84     32.44 o 
   1   6  10       37.19       44.07     19.52 o 
   2   6  10      272.20      260.56     27.62 o 
   3   6  10        4.34       28.80     22.20 o 
   4   6  10      593.83      543.12     26.11 o 
   5   6  10      905.52      768.07     29.64 o 
   6   6  10        0.79       17.87     27.90 o 
   7   6  10      240.69      240.54     35.40 o 
   8   6  10        4.59       11.27     41.03 o 
   9   6  10        2.31       48.47     40.68 o 
   1   7  10      442.69      482.12     24.30 o 
   2   7  10       20.24       38.00     25.56 o 
   3   7  10      250.99      276.80     30.05 o 
   4   7  10       67.70       54.86     29.88 o 
   5   7  10      445.47      392.81     36.10 o 
   6   7  10      202.52      156.10     36.05 o 
   7   7  10      111.31      191.86     39.30 o 
   8   7  10        3.11       55.78     47.11 o 
   9   7  10       46.85       78.05     57.15 o 
   0   8  10      409.36      415.97     39.65 o 
   1   8  10      130.49      154.55     24.57 o 
   2   8  10       17.80       38.49     29.62 o 
   3   8  10       36.67       27.66     29.71 o 
   4   8  10       90.88       78.33     32.02 o 
   5   8  10      125.06       51.79     33.52 o 
   6   8  10       25.99       87.73     34.38 o 
   7   8  10      258.62      239.59     41.31 o 
   8   8  10       75.30       72.19     48.56 o 
   1   9  10        9.59       28.12     37.08 o 
   2   9  10       54.73       70.07     30.11 o 
   3   9  10       29.18       54.61     32.02 o 
   4   9  10       10.36       35.34     33.09 o 
   5   9  10        2.30       18.43     35.00 o 
   6   9  10       41.77       34.50     36.76 o 
   7   9  10        7.48       57.98     38.24 o 
   8   9  10       82.85      114.10     57.75 o 
   0  10  10      454.65      565.31     71.44 o 
   1  10  10      282.66      274.97     38.84 o 
   2  10  10        5.47       41.01     37.67 o 
   3  10  10      736.63      692.73     41.74 o 
   4  10  10       80.18       75.62     34.68 o 
   5  10  10       63.39       61.72     36.30 o 
   6  10  10      397.25      387.26     41.45 o 
   7  10  10       28.53       95.39     45.52 o 
   1  11  10        5.99       35.89     38.65 o 
   2  11  10        1.93       37.22     38.80 o 
   3  11  10      392.80      404.79     40.91 o 
   4  11  10      297.16      215.54     41.34 o 
   5  11  10       20.01       35.93     40.05 o 
   6  11  10       49.35       45.18     40.35 o 
   7  11  10        6.31       10.94     47.29 o 
   0  12  10       33.94      -15.74     74.20 o 
   1  12  10       18.15       51.83     40.86 o 
   2  12  10        3.44       65.91     50.21 o 
   3  12  10      209.90      236.54     45.06 o 
   4  12  10        2.46       17.05     52.85 o 
   5  12  10      351.75      296.86     45.72 o 
   6  12  10       28.53       16.11     48.47 o 
   1  13  10      577.97      618.39     55.62 o 
   2  13  10       85.03       64.17     43.63 o 
   3  13  10       32.54       51.55     45.57 o 
   4  13  10        4.81       48.85     46.70 o 
   5  13  10        1.17        9.24     58.85 o 
   0  14  10       26.24       72.71     80.35 o 
   1  14  10       54.59       46.32     58.93 o 
   2  14  10       99.88      119.54     50.99 o 
   3  14  10       14.97       17.96     48.38 o 
   4  14  10      105.26       98.52     50.01 o 
   1  15  10       39.36       72.42     62.54 o 
   2  15  10        0.32       14.16     84.44 o 
   1   1  11       80.76      110.80     20.26 o 
   3   1  11     2840.94     2869.39     48.78 o 
   4   1  11       85.53       68.72     13.62 o 
   5   1  11      217.81      255.60     46.68 o 
   6   1  11      781.45      810.28     77.40 o 
   7   1  11       21.53       92.64     31.56 o 
   8   1  11       95.38      159.96     35.23 o 
   9   1  11      399.60      516.47     46.01 o 
   0   2  11    15322.13    15754.79    113.20 o 
   1   2  11      861.63      930.52     35.41 o 
   2   2  11     1412.94     1611.70     77.08 o 
   3   2  11       91.45       97.09     17.29 o 
   4   2  11       13.47        1.10     20.66 o 
   5   2  11      365.73      378.53     26.59 o 
   6   2  11     1216.44     1150.25     41.27 o 
   7   2  11       13.39       21.31     31.57 o 
   8   2  11        0.59       17.81     34.08 o 
   9   2  11      419.36      503.78     45.88 o 
   1   3  11      993.53     1106.57     21.62 o 
   2   3  11       77.42       98.81     18.54 o 
   3   3  11      101.73      127.28     17.56 o 
   4   3  11      226.15      270.50     34.56 o 
   5   3  11      758.19      762.16     51.43 o 
   6   3  11       15.88        9.76     25.44 o 
   8   3  11      111.74      134.23     39.26 o 
   9   3  11       35.21       58.63     41.80 o 
   0   4  11        3.42       27.67     30.96 o 
   1   4  11       46.05        6.92     12.72 o 
   2   4  11      883.39      895.49     22.94 o 
   3   4  11       53.74       54.03     19.32 o 
   4   4  11     1310.96     1155.43     48.84 o 
   5   4  11      843.68      779.23     41.85 o 
   6   4  11       33.30       33.84     26.57 o 
   7   4  11      336.96      269.47     35.65 o 
   8   4  11      162.98      192.26     35.87 o 
   9   4  11       19.57       52.39     44.33 o 
   1   5  11      440.97      496.43     30.91 o 
   2   5  11     1377.50     1391.39     35.75 o 
   3   5  11       87.27       79.73     17.60 o 
   4   5  11      154.59      123.98     22.05 o 
   5   5  11      146.75      106.04     25.66 o 
   6   5  11       63.79      128.84     28.88 o 
   7   5  11      732.94      692.65     35.61 o 
   8   5  11       53.98       50.02     32.54 o 
   9   5  11        4.21        4.80     50.43 o 
   0   6  11      419.54      401.58     31.00 o 
   1   6  11      380.11      405.44     22.18 o 
   2   6  11        1.23        9.31     25.66 o 
   3   6  11      178.22      174.26     25.34 o 
   4   6  11      891.14      810.06     29.53 o 
   5   6  11        1.30       16.74     26.69 o 
   6   6  11      401.69      289.43     30.40 o 
   7   6  11       56.54       80.55     31.49 o 
   8   6  11        0.65       13.24     42.83 o 
   9   6  11       77.58       94.24     49.04 o 
   1   7  11       99.69      135.50     22.48 o 
   2   7  11      477.46      519.05     29.43 o 
   3   7  11       40.91       56.82     28.68 o 
   4   7  11      293.25      243.62     32.07 o 
   5   7  11      138.06      185.35     39.37 o 
   6   7  11       25.46       22.52     38.45 o 
   7   7  11      135.52      126.95     39.70 o 
   8   7  11       77.85      137.27     48.56 o 
   0   8  11        7.12       -3.55     36.12 o 
   1   8  11       97.16      111.08     27.10 o 
   2   8  11     1190.38     1172.88     35.79 o 
   3   8  11     1754.52     1644.35     53.16 o 
   4   8  11     1082.23      889.65     38.63 o 
   5   8  11      138.93      147.51     37.31 o 
   6   8  11      657.97      550.16     42.49 o 
   7   8  11       19.01       38.35     39.97 o 
   8   8  11      150.19      163.29     50.39 o 
   1   9  11        2.00       43.95     31.61 o 
   2   9  11       15.04       38.53     36.95 o 
   3   9  11        4.51       41.89     32.37 o 
   4   9  11      131.89      113.58     34.41 o 
   5   9  11      593.55      489.50     39.25 o 
   6   9  11      128.79      128.22     37.86 o 
   7   9  11       79.42       95.30     42.48 o 
   8   9  11        9.48       87.03     51.33 o 
   0  10  11        4.33      -24.61     52.77 o 
   1  10  11       36.16       30.34     36.29 o 
   2  10  11      513.91      528.11     39.77 o 
   3  10  11        6.36       34.49     39.05 o 
   4  10  11      253.69      248.21     36.60 o 
   5  10  11       97.64       50.81     39.41 o 
   6  10  11        0.95       42.60     38.59 o 
   7  10  11      119.91      145.72     41.45 o 
   1  11  11      407.05      396.12     42.31 o 
   2  11  11        0.10       37.96     42.46 o 
   3  11  11       34.88       86.93     38.42 o 
   4  11  11      106.02       68.23     40.17 o 
   5  11  11      138.34       62.26     41.86 o 
   6  11  11       12.16       29.53     40.75 o 
   0  12  11       22.52       88.42     77.31 o 
   1  12  11     1079.54     1102.74     63.72 o 
   2  12  11      620.95      540.62     44.22 o 
   3  12  11       92.03      117.56     41.05 o 
   4  12  11      334.49      293.36     44.25 o 
   5  12  11      186.71      130.44     44.69 o 
   6  12  11        0.52       32.41     48.50 o 
   1  13  11        7.67       19.52     49.35 o 
   2  13  11       17.99       74.46     48.81 o 
   3  13  11       39.26       76.50     46.33 o 
   4  13  11       11.25       17.87     50.96 o 
   5  13  11      142.49      146.47     50.37 o 
   0  14  11      936.15     1002.50     99.48 o 
   1  14  11      198.88      256.17     60.98 o 
   2  14  11       16.95       36.22     53.80 o 
   3  14  11        4.17       48.42     48.15 o 
   1  15  11      226.22      224.33     64.27 o 
   0   0  12     5783.86     7138.88    115.87 o 
   1   0  12     8070.51     7803.34    115.13 o 
   2   0  12     6159.63     6457.10    126.81 o 
   3   0  12      499.90      515.47    126.53 o 
   4   0  12      944.25      922.20     46.85 o 
   5   0  12      941.06      899.87    132.22 o 
   6   0  12      328.65      315.60     44.28 o 
   7   0  12      742.22      798.84    122.36 o 
   8   0  12      787.45      810.28     58.04 o 
   9   0  12      558.38      727.76    115.22 o 
   1   1  12     1394.80     1511.62     41.21 o 
   2   1  12     2506.70     2625.68     27.34 o 
   3   1  12      331.51      335.73     16.37 o 
   4   1  12       58.02       56.15     16.82 o 
   5   1  12      544.69      487.02     27.41 o 
   6   1  12        3.04       46.53     29.91 o 
   7   1  12      537.86      629.36     44.15 o 
   8   1  12      136.83      214.24     36.14 o 
   0   2  12     3116.31     3523.45     57.30 o 
   1   2  12       38.34       36.10     18.53 o 
   2   2  12        7.81       29.56     14.15 o 
   3   2  12       27.91       14.83     17.59 o 
   4   2  12      367.35      327.45     22.47 o 
   5   2  12      173.95      132.85     25.85 o 
   6   2  12      105.70      162.70     43.87 o 
   7   2  12      278.99      291.76     44.51 o 
   8   2  12        0.03       38.60     35.13 o 
   9   2  12        7.60      117.36     42.99 o 
   1   3  12      426.76      468.19     27.94 o 
   2   3  12      111.07      142.05     19.35 o 
   3   3  12      105.06      115.94     19.85 o 
   4   3  12      997.82      915.28     67.58 o 
   5   3  12        8.64        6.46     25.13 o 
   6   3  12      187.35      170.12     28.55 o 
   7   3  12     1315.94     1321.07     53.03 o 
   8   3  12       63.28      163.83     38.60 o 
   9   3  12        1.74       23.66     45.90 o 
   0   4  12       37.46       41.05     31.68 o 
   1   4  12      987.89     1054.91     45.73 o 
   2   4  12      235.76      238.31     19.85 o 
   3   4  12      292.70      346.57     34.85 o 
   4   4  12       20.86       24.61     23.28 o 
   5   4  12        0.05       12.81     23.45 o 
   6   4  12      207.56      186.69     28.97 o 
   7   4  12       82.85      122.27     31.07 o 
   8   4  12        3.47       10.10     34.88 o 
   9   4  12        0.13        1.55     44.94 o 
   1   5  12     1401.31     1573.73     40.43 o 
   2   5  12      326.55      331.24     27.00 o 
   3   5  12        0.69       13.68     20.17 o 
   4   5  12        7.04       21.88     23.80 o 
   5   5  12        3.62       29.35     26.45 o 
   6   5  12        3.69       18.10     30.11 o 
   7   5  12        4.79       32.98     30.66 o 
   8   5  12       19.76       50.68     37.77 o 
   9   5  12        0.41       20.54     47.71 o 
   0   6  12       57.59       93.35     36.77 o 
   1   6  12        3.73       32.50     25.26 o 
   2   6  12       71.54       81.98     27.64 o 
   3   6  12     1538.23     1479.22     51.20 o 
   4   6  12       45.94       53.74     32.37 o 
   5   6  12      145.61       93.83     31.26 o 
   6   6  12      148.67      148.23     32.50 o 
   7   6  12      259.00      246.17     36.05 o 
   8   6  12       12.75       20.58     37.19 o 
   9   6  12       15.06       40.36     49.72 o 
   1   7  12       11.34        5.49     25.58 o 
   2   7  12      269.21      260.48     28.45 o 
   3   7  12      146.96      167.87     30.43 o 
   4   7  12      393.96      372.50     33.70 o 
   5   7  12      317.94      261.44     37.24 o 
   6   7  12       35.89      131.73     41.01 o 
   7   7  12       45.77       59.67     39.41 o 
   8   7  12      132.55      151.52     49.76 o 
   0   8  12       59.55       78.17     36.99 o 
   1   8  12      897.58      993.03     37.75 o 
   2   8  12      231.00      256.52     30.43 o 
   3   8  12      311.16      296.46     32.97 o 
   4   8  12      130.85      129.93     35.53 o 
   5   8  12      110.83       95.01     37.63 o 
   6   8  12      193.94      153.55     39.43 o 
   7   8  12       11.99       66.34     41.42 o 
   8   8  12      170.33      253.46     52.75 o 
   1   9  12      135.62      159.64     31.39 o 
   2   9  12      160.14      112.78     37.32 o 
   3   9  12        0.46        7.52     32.39 o 
   4   9  12      475.26      420.06     44.03 o 
   5   9  12       18.87       20.68     35.99 o 
   6   9  12       82.12       98.31     37.78 o 
   7   9  12        0.08       36.74     42.71 o 
   0  10  12     1813.78     1768.21     76.01 o 
   1  10  12        6.46       65.20     35.17 o 
   2  10  12        4.57       26.29     35.72 o 
   3  10  12      849.77      829.62     47.85 o 
   4  10  12      349.09      334.92     65.67 o 
   5  10  12       11.28       -6.26     42.61 o 
   6  10  12      620.69      516.16     43.77 o 
   7  10  12       31.14       34.33     44.31 o 
   1  11  12       73.00       71.35     45.45 o 
   2  11  12       52.31       81.33     38.02 o 
   3  11  12      254.80      248.16     40.44 o 
   4  11  12       20.77       56.78     43.32 o 
   5  11  12      290.29      191.39     45.32 o 
   6  11  12       20.18       21.32     45.00 o 
   0  12  12       42.69       24.11     77.51 o 
   1  12  12      162.26      147.89     50.01 o 
   2  12  12      355.36      348.83     39.92 o 
   3  12  12      612.36      569.95     46.07 o 
   4  12  12       22.66       46.86     42.01 o 
   5  12  12        7.40      -19.55     51.74 o 
   1  13  12      266.44      284.70     54.13 o 
   2  13  12        6.02       67.73     47.68 o 
   3  13  12      124.10       92.48     47.74 o 
   4  13  12       20.52        0.19     52.07 o 
   0  14  12        6.63      -14.86     85.32 o 
   1  14  12      436.30      452.26     65.84 o 
   2  14  12      364.44      382.29     53.98 o 
   3  14  12      100.04      114.14     46.92 o 
   1   1  13        5.73       19.14     17.22 o 
   2   1  13      616.58      650.62     19.91 o 
   3   1  13     2437.00     2402.08     33.68 o 
   4   1  13      225.25      235.19     21.42 o 
   5   1  13      693.39      673.90     29.37 o 
   6   1  13      159.27      190.09     49.03 o 
   7   1  13       26.13       84.04     32.86 o 
   8   1  13      694.63      807.19     41.99 o 
   9   1  13      431.48      538.22     83.08 o 
   0   2  13      622.15      610.11     26.75 o 
   1   2  13      903.94     1094.28     58.79 o 
   2   2  13      116.86      122.13     16.03 o 
   3   2  13      544.67      580.58     53.31 o 
   4   2  13        2.27       11.47     22.70 o 
   5   2  13      436.62      377.14     27.95 o 
   6   2  13        8.36        7.43     29.55 o 
   7   2  13        0.40       46.29     33.06 o 
   8   2  13      412.30      463.17     39.61 o 
   9   2  13      141.59      159.55     46.65 o 
   1   3  13     2076.53     2332.13     52.92 o 
   2   3  13      453.80      435.68     26.16 o 
   3   3  13       63.28       82.21     22.29 o 
   4   3  13      861.43      803.69     30.51 o 
   5   3  13       65.59       54.93     26.14 o 
   6   3  13        9.78       26.94     28.29 o 
   8   3  13      187.29      277.22     74.37 o 
   9   3  13      118.10      187.82     49.05 o 
   0   4  13      109.46       97.73     33.03 o 
   2   4  13     1287.45     1385.05     27.00 o 
   3   4  13      121.69      111.89     21.74 o 
   4   4  13     1625.50     1651.91     92.22 o 
   5   4  13      836.45      742.63     42.48 o 
   6   4  13       43.51       24.27     30.28 o 
   7   4  13      100.53      128.53     36.26 o 
   8   4  13       42.53       22.31     38.71 o 
   9   4  13       16.65       -3.14     47.82 o 
   1   5  13       87.67      109.57     24.87 o 
   2   5  13     2165.12     2162.82     37.60 o 
   3   5  13      616.31      654.87     26.76 o 
   4   5  13      120.32      130.59     27.90 o 
   5   5  13       30.21       65.59     28.96 o 
   6   5  13      215.20      193.13     35.73 o 
   7   5  13        1.97       32.65     33.68 o 
   8   5  13       24.06       56.37     39.22 o 
   9   5  13       60.22       70.12     47.57 o 
   0   6  13     1961.29     1856.71     92.92 o 
   1   6  13       43.89       61.71     27.72 o 
   2   6  13      220.15      266.67     37.14 o 
   3   6  13      552.11      534.82     43.94 o 
   4   6  13      699.35      730.75     51.17 o 
   5   6  13      363.19      397.19     48.33 o 
   6   6  13      872.55      773.30    122.50 o 
   7   6  13      231.19      232.77     41.28 o 
   8   6  13      105.32       83.50     45.90 o 
   1   7  13        0.83       28.69     29.32 o 
   2   7  13      156.76      140.53     31.30 o 
   3   7  13       41.65       27.48     35.67 o 
   4   7  13     1151.94     1066.65     43.21 o 
   5   7  13      104.14       89.20     35.67 o 
   6   7  13      185.55      224.06     39.47 o 
   7   7  13        0.23       42.86     42.65 o 
   8   7  13      126.50      146.85     44.78 o 
   0   8  13      246.56      203.44     46.53 o 
   1   8  13     1587.08     1695.04     44.60 o 
   2   8  13      165.01      187.55     30.09 o 
   3   8  13      217.33      237.76     33.23 o 
   4   8  13        1.11        6.58     36.02 o 
   5   8  13       48.01       71.53     41.14 o 
   6   8  13      131.83       93.23     39.76 o 
   7   8  13        0.69       85.68     45.17 o 
   8   8  13       27.70      117.18     55.71 o 
   1   9  13       24.76       60.81     30.88 o 
   2   9  13      254.38      265.50     35.28 o 
   3   9  13      466.80      404.52     51.79 o 
   4   9  13        1.35        2.84     34.47 o 
   5   9  13      134.10      123.80     37.77 o 
   6   9  13      125.17      143.87     42.01 o 
   7   9  13       22.32       69.91     43.69 o 
   0  10  13      827.28      821.44     65.52 o 
   1  10  13     1409.85     1467.13     64.55 o 
   2  10  13      482.95      511.27     40.28 o 
   3  10  13      265.67      228.56     39.60 o 
   4  10  13      368.86      340.00     42.20 o 
   5  10  13      945.24      769.39     46.88 o 
   6  10  13       82.93       55.72     45.90 o 
   7  10  13       29.60       51.75     45.54 o 
   1  11  13      562.75      600.33     48.00 o 
   2  11  13      100.27      158.36     39.11 o 
   3  11  13       91.79      106.13     40.39 o 
   4  11  13        1.87       22.90     44.27 o 
   5  11  13      197.55      196.47     44.72 o 
   6  11  13      143.93      145.71     45.21 o 
   0  12  13     2611.86     2630.87    119.36 o 
   1  12  13      258.49      242.53     53.23 o 
   2  12  13       43.60       55.52     42.64 o 
   3  12  13      272.73      329.80     44.04 o 
   4  12  13      265.92      257.10     46.03 o 
   5  12  13        0.09       -0.19     47.68 o 
   1  13  13       68.29      138.21     53.54 o 
   2  13  13      234.83      248.65     50.51 o 
   3  13  13       78.03       96.12     47.89 o 
   4  13  13      333.51      292.47     48.22 o 
   0  14  13       90.74      116.77     89.56 o 
   1  14  13        2.60       19.86     62.43 o 
   2  14  13      241.34      279.20     54.13 o 
   0   0  14     6417.61     6773.29    236.71 o 
   1   0  14     5536.54     5720.89    130.03 o 
   2   0  14     3195.01     3121.35    191.41 o 
   3   0  14      789.36      747.38     89.50 o 
   4   0  14     2639.05     2563.09    148.36 o 
   5   0  14      766.27      751.51     48.03 o 
   6   0  14      935.72     1239.15    211.24 o 
   7   0  14      286.23      291.74     84.46 o 
   8   0  14      111.04      135.68     76.65 o 
   9   0  14      225.39      223.73     58.68 o 
   1   1  14       56.11       82.11     18.61 o 
   2   1  14       37.85       74.83     17.47 o 
   3   1  14      307.15      301.88     22.63 o 
   4   1  14      392.63      400.72     43.37 o 
   5   1  14       35.58       27.38     28.91 o 
   6   1  14      689.45      610.93     35.62 o 
   7   1  14       46.39       46.49     33.11 o 
   9   1  14        6.92       89.32     41.85 o 
   0   2  14     1537.21     1731.78     38.51 o 
   1   2  14      949.17     1155.92     45.72 o 
   2   2  14       44.85       55.62     16.86 o 
   3   2  14        2.23       39.21     20.22 o 
   4   2  14        2.18       65.48     22.24 o 
   5   2  14     1154.18     1078.84    124.00 o 
   6   2  14      355.21      320.70     41.91 o 
   7   2  14       16.87        2.60     33.32 o 
   8   2  14       72.38      141.78     37.63 o 
   9   2  14        1.98        4.03     44.58 o 
   1   3  14       45.42       33.70     16.16 o 
   2   3  14        0.08       11.15     20.08 o 
   3   3  14       43.36       47.68     21.23 o 
   4   3  14       21.21       37.15     22.78 o 
   5   3  14       14.76       12.17     30.21 o 
   6   3  14      581.79      506.57     34.80 o 
   7   3  14      487.39      495.75     39.78 o 
   8   3  14       33.62       51.85     38.57 o 
   9   3  14      250.73      296.25     50.19 o 
   0   4  14       19.24       -0.42     33.93 o 
   1   4  14        0.16       31.64     25.54 o 
   2   4  14      113.29      144.95     24.62 o 
   3   4  14      932.70      903.45     27.87 o 
   4   4  14      311.85      260.12     25.92 o 
   5   4  14        8.65       12.84     26.63 o 
   6   4  14      316.42      299.03     33.24 o 
   7   4  14       34.31       72.57     36.27 o 
   8   4  14        0.01        6.03     41.52 o 
   9   4  14        0.02       90.68     47.89 o 
   1   5  14      142.95      195.11     26.55 o 
   2   5  14      255.40      228.02     27.42 o 
   3   5  14       34.21       46.81     25.57 o 
   4   5  14       88.45      114.28     31.72 o 
   5   5  14      251.15      245.48     34.18 o 
   6   5  14        8.62       14.09     31.31 o 
   7   5  14      446.86      453.16     41.65 o 
   8   5  14        0.00       33.04     43.15 o 
   0   6  14      549.37      465.91     43.90 o 
   1   6  14     1951.47     1958.43     39.14 o 
   2   6  14      144.94      192.98     42.27 o 
   3   6  14       40.40       90.89     32.32 o 
   4   6  14       79.18       55.51     33.59 o 
   5   6  14      870.21      813.74     44.29 o 
   6   6  14       72.41       45.90     39.36 o 
   7   6  14       12.71        6.56     44.38 o 
   8   6  14       18.95       50.81     52.82 o 
   1   7  14      298.03      468.27     44.98 o 
   2   7  14       15.17       29.20     31.59 o 
   3   7  14       37.82        6.50     35.66 o 
   4   7  14      370.94      307.12     37.51 o 
   5   7  14       99.33       95.41     36.83 o 
   6   7  14        0.56       44.17     41.11 o 
   7   7  14      313.27      355.61     47.93 o 
   8   7  14        3.61       23.36     58.12 o 
   0   8  14        0.19       22.88     44.85 o 
   1   8  14     3201.25     3415.75     53.06 o 
   2   8  14        2.09       12.75     34.86 o 
   3   8  14      623.48      666.52     44.83 o 
   4   8  14       66.29       77.67     36.68 o 
   5   8  14       36.24       17.84     37.53 o 
   6   8  14       27.50       26.16     39.51 o 
   7   8  14       22.94       83.43     45.97 o 
   1   9  14      621.91      648.78     40.25 o 
   2   9  14      284.91      308.44     36.22 o 
   3   9  14       23.86       28.26     35.83 o 
   4   9  14      318.18      299.28     40.88 o 
   5   9  14        0.51      -15.04     42.57 o 
   6   9  14       52.07       92.05     48.47 o 
   7   9  14       47.31       66.46     44.23 o 
   0  10  14       41.50       39.28     48.75 o 
   1  10  14      586.20      632.34     42.04 o 
   2  10  14     1133.19     1192.96     50.11 o 
   3  10  14      124.25      147.19     39.39 o 
   4  10  14       67.65       69.13     40.82 o 
   5  10  14       46.90       34.72     51.34 o 
   6  10  14       19.46       70.28     44.35 o 
   1  11  14      395.32      373.23     47.24 o 
   2  11  14       15.71       52.08     44.07 o 
   3  11  14      303.64      330.04     42.74 o 
   4  11  14      200.63      160.26     42.75 o 
   5  11  14        5.82       12.29     47.12 o 
   6  11  14      424.26      410.46     61.24 o 
   0  12  14       71.11      127.01     84.35 o 
   1  12  14        2.83       14.15     55.31 o 
   2  12  14     1468.79     1420.16     54.66 o 
   3  12  14       93.47      122.35     42.60 o 
   4  12  14      194.70      171.05     45.24 o 
   5  12  14       72.08       43.10     50.03 o 
   1  13  14      150.70      216.28     51.62 o 
   2  13  14       60.82      127.19     50.28 o 
   3  13  14      261.20      201.83     50.72 o 
   4  13  14        3.35       26.64     49.41 o 
   0  14  14      129.88       87.84     90.34 o 
   1  14  14      357.08      446.16     56.38 o 
   2  14  14     1115.65     1169.51     97.99 o 
   2   1  15      224.97      238.41     20.14 o 
   3   1  15       26.54       44.13     19.66 o 
   4   1  15      573.11      542.44     27.62 o 
   5   1  15       46.55       42.88     29.90 o 
   6   1  15      115.66      152.76     40.18 o 
   7   1  15      133.76      170.67     50.72 o 
   8   1  15      663.32      753.83     84.60 o 
   9   1  15        0.09       53.57     44.07 o 
   0   2  15       71.61       81.63     25.24 o 
   1   2  15      980.08     1123.91     27.11 o 
   2   2  15      430.91      464.54     20.43 o 
   3   2  15      170.59      176.29     21.96 o 
   4   2  15      610.95      601.62     50.42 o 
   5   2  15       66.75       41.62     29.72 o 
   6   2  15        7.28       24.89     33.19 o 
   7   2  15        1.54        8.77     33.67 o 
   8   2  15        0.52       15.40     42.90 o 
   9   2  15        0.38        8.02     49.59 o 
   1   3  15      601.02      666.09     23.96 o 
   2   3  15        7.25       30.41     20.95 o 
   3   3  15      767.68      750.06     27.04 o 
   4   3  15      239.00      228.60     43.05 o 
   5   3  15      185.90      162.57     36.18 o 
   6   3  15      136.05      176.42     32.69 o 
   7   3  15        0.20       26.67     36.81 o 
   8   3  15      159.25      129.67     41.29 o 
   9   3  15       14.88       60.70     43.59 o 
   0   4  15      204.86      219.19     37.86 o 
   1   4  15     1317.20     1303.31     35.59 o 
   2   4  15        0.83        1.02     24.65 o 
   3   4  15     1798.35     1751.69     64.82 o 
   4   4  15       47.33       35.53     27.69 o 
   5   4  15      122.33      115.71     30.22 o 
   6   4  15       29.22       25.42     33.13 o 
   7   4  15      251.18      279.63     69.82 o 
   8   4  15       29.75       47.72     40.24 o 
   1   5  15      109.16      139.82     29.22 o 
   2   5  15      265.47      301.69     39.20 o 
   3   5  15      745.82      759.82     35.99 o 
   4   5  15      620.47      703.47     91.96 o 
   5   5  15        7.92        5.18     35.96 o 
   6   5  15      123.51      105.77     37.58 o 
   7   5  15      294.95      313.02     46.70 o 
   8   5  15       53.70      107.31     47.86 o 
   0   6  15        0.00        6.14     40.48 o 
   1   6  15     4289.90     4260.03     93.28 o 
   2   6  15       64.37       82.75     28.03 o 
   3   6  15     1018.42      876.89     39.15 o 
   4   6  15      474.31      520.63     55.57 o 
   5   6  15        1.06       40.47     34.47 o 
   6   6  15       72.34       87.69     40.87 o 
   7   6  15        1.17       38.51     44.16 o 
   8   6  15        0.08       21.82     51.75 o 
   2   7  15     1260.31     1270.97     43.58 o 
   3   7  15      163.11      169.14     35.49 o 
   4   7  15       88.96      115.83     36.00 o 
   5   7  15      286.87      255.68     39.90 o 
   6   7  15       80.26       77.44     39.10 o 
   7   7  15      339.85      229.21     47.39 o 
   8   7  15        2.86       24.04     53.64 o 
   0   8  15       42.82       55.15     45.68 o 
   1   8  15       24.76       52.39     32.31 o 
   2   8  15      742.94      676.83     39.83 o 
   3   8  15     1174.38     1106.65     80.61 o 
   4   8  15        0.03       35.84     40.22 o 
   5   8  15      602.54      547.18     43.29 o 
   6   8  15        2.61       12.73     44.06 o 
   7   8  15      148.98       87.45     44.49 o 
   1   9  15       82.28       96.61     34.64 o 
   2   9  15      208.09      196.08     41.18 o 
   3   9  15      194.14      137.17     43.65 o 
   4   9  15       47.41       53.49     43.69 o 
   5   9  15       66.19       55.72     40.83 o 
   6   9  15       12.08       66.19     42.95 o 
   7   9  15      324.77      421.35     56.81 o 
   0  10  15     5241.22     5624.10     99.41 o 
   1  10  15      260.01      288.65     37.52 o 
   2  10  15      511.37      576.22     44.89 o 
   3  10  15      280.87      254.65     41.07 o 
   4  10  15        1.31        3.27     58.05 o 
   5  10  15        6.51       23.75     52.85 o 
   6  10  15      342.00      273.13     46.76 o 
   1  11  15      505.47      515.87     44.32 o 
   2  11  15       16.71       31.71     41.65 o 
   3  11  15       12.86       10.10     43.56 o 
   4  11  15       60.93       30.19     43.03 o 
   5  11  15       33.93       26.51     49.38 o 
   0  12  15     3245.89     3328.65    108.75 o 
   1  12  15       28.82       15.38     47.36 o 
   2  12  15      125.49      165.74     44.66 o 
   3  12  15       75.25      126.21     49.58 o 
   4  12  15       56.49       60.94     44.35 o 
   1  13  15        1.87       36.16     55.36 o 
   2  13  15       54.55      118.76     46.56 o 
   3  13  15       17.16       73.11     47.06 o 
   0  14  15      140.60      206.51     78.75 o 
   0   0  16     3375.56     3664.93    111.39 o 
   1   0  16     2293.09     2540.22     43.12 o 
   2   0  16      700.97      627.39     33.91 o 
   3   0  16     2285.03     2195.63     95.25 o 
   4   0  16     2491.94     2220.31    137.39 o 
   5   0  16        0.81       11.25     46.95 o 
   6   0  16     3574.88     3327.70     76.83 o 
   7   0  16      382.90      369.99     95.72 o 
   8   0  16      732.80      787.89     62.50 o 
   9   0  16        5.13      -18.42     64.52 o 
   1   1  16      318.60      349.47     21.05 o 
   2   1  16       61.13       79.21     19.96 o 
   3   1  16      478.63      430.34     24.13 o 
   4   1  16       21.52       58.65     27.88 o 
   5   1  16      310.24      280.29     32.57 o 
   6   1  16        4.42      -12.05     32.19 o 
   7   1  16        0.56       23.04     38.41 o 
   8   1  16      140.14      240.13     39.41 o 
   9   1  16        1.29       35.33     45.63 o 
   0   2  16       52.62       57.43     25.98 o 
   1   2  16        5.66        8.93     17.59 o 
   2   2  16       35.87       92.06     22.41 o 
   3   2  16       28.62       28.15     22.55 o 
   4   2  16       73.01       72.03     23.53 o 
   5   2  16      178.39      144.37     31.02 o 
   6   2  16      541.54      510.52     36.92 o 
   7   2  16      151.09      129.73     41.85 o 
   8   2  16      112.66      139.51     44.24 o 
   1   3  16       50.29       63.63     25.54 o 
   2   3  16      347.17      369.44     28.18 o 
   3   3  16      497.50      462.46     29.15 o 
   4   3  16     1417.14     1317.71     36.58 o 
   5   3  16      263.54      197.64     31.32 o 
   6   3  16      670.85      620.11     36.85 o 
   7   3  16      208.55      223.46     38.77 o 
   0   4  16       54.30       34.81     42.72 o 
   1   4  16       20.34       40.12     29.52 o 
   2   4  16     1302.61     1311.83     37.10 o 
   3   4  16      158.63      172.72     32.46 o 
   4   4  16      406.70      430.72     43.82 o 
   5   4  16      107.26       86.64     36.85 o 
   6   4  16       87.14       54.43     41.58 o 
   7   4  16       35.18       36.18     47.61 o 
   8   4  16        0.51       -8.14     46.45 o 
   1   5  16       36.27       36.35     27.93 o 
   2   5  16        0.24       15.59     26.67 o 
   3   5  16       31.63       44.02     31.29 o 
   4   5  16     1582.36     1402.04     43.17 o 
   5   5  16      184.92      119.07     38.02 o 
   6   5  16      504.47      550.92     59.16 o 
   7   5  16       16.75       33.27     52.01 o 
   8   5  16      259.79      319.52     50.87 o 
   0   6  16     1672.40     1651.50     56.79 o 
   1   6  16     1066.07     1088.77     37.06 o 
   2   6  16     1518.38     1697.64    163.23 o 
   3   6  16       84.04       83.34     32.91 o 
   4   6  16     2160.18     1884.95     51.97 o 
   5   6  16      281.78      262.98     59.79 o 
   6   6  16      161.78      161.15     43.27 o 
   7   6  16      253.96      219.73     52.27 o 
   8   6  16        0.11       15.16     52.86 o 
   1   7  16      147.69      150.30     31.55 o 
   2   7  16       63.63       73.67     30.98 o 
   3   7  16      137.13      128.31     35.69 o 
   4   7  16        0.62       38.02     36.66 o 
   5   7  16        0.24       24.12     36.36 o 
   6   7  16       50.84       93.34     41.32 o 
   7   7  16        9.90       87.71     47.35 o 
   0   8  16        5.45        1.28     45.48 o 
   1   8  16      224.53      280.35     34.36 o 
   2   8  16      406.74      518.00     51.58 o 
   3   8  16      127.38      127.31     36.74 o 
   4   8  16     1471.79     1417.04     49.58 o 
   5   8  16       22.73       63.47     51.56 o 
   6   8  16      101.52       69.66     41.92 o 
   7   8  16       53.60       60.46     45.23 o 
   1   9  16       62.15       70.58     35.18 o 
   2   9  16      549.78      635.54     78.89 o 
   3   9  16        0.65        8.14     42.34 o 
   4   9  16       41.63       43.16     44.59 o 
   5   9  16       17.11       35.38     45.99 o 
   6   9  16       10.12       -4.52     43.64 o 
   0  10  16     1731.18     1769.87     70.05 o 
   1  10  16       24.57       53.26     36.49 o 
   2  10  16       42.20      126.72     40.49 o 
   3  10  16        6.78       40.85     55.42 o 
   4  10  16       56.27       46.26     52.59 o 
   5  10  16       28.26       28.30     47.72 o 
   6  10  16       17.74       50.81     48.46 o 
   1  11  16      282.15      319.64     40.93 o 
   2  11  16      812.71      803.21     52.97 o 
   3  11  16       51.43       57.71     46.94 o 
   4  11  16      569.38      470.26     53.21 o 
   5  11  16      250.06      141.72     52.08 o 
   0  12  16      316.41      422.03     61.39 o 
   1  12  16      358.83      409.90     48.23 o 
   2  12  16      245.28      297.96     47.30 o 
   3  12  16      149.51      188.51     50.26 o 
   4  12  16        8.63        4.83     56.10 o 
   1  13  16       22.66       56.74     52.62 o 
   2  13  16      646.00      711.08     52.77 o 
   1   1  17        0.54       10.09     19.01 o 
   2   1  17       62.03       60.96     22.75 o 
   3   1  17      543.46      493.63     25.59 o 
   4   1  17      168.19      267.97     56.96 o 
   5   1  17        5.73       20.38     31.30 o 
   6   1  17        0.47       45.90     33.38 o 
   7   1  17       27.16       70.54     38.41 o 
   8   1  17      348.45      333.51     55.72 o 
   0   2  17     1895.56     1786.76     61.87 o 
   1   2  17      156.33      119.52     19.79 o 
   2   2  17     1344.41     1295.92     36.54 o 
   3   2  17       11.59        6.30     22.38 o 
   4   2  17     2803.29     2613.78     58.47 o 
   5   2  17       26.48       19.79     30.47 o 
   6   2  17      256.19      287.77     35.80 o 
   7   2  17       54.24       77.84     36.05 o 
   8   2  17      198.67      243.63     44.22 o 
   1   3  17      456.39      470.57     28.43 o 
   2   3  17      128.60      114.37     26.77 o 
   3   3  17      136.49      115.70     31.70 o 
   4   3  17      171.52      153.77     29.98 o 
   5   3  17        0.71      -19.21     39.03 o 
   6   3  17      320.62      233.83     37.61 o 
   7   3  17       29.62       70.46     38.97 o 
   8   3  17      646.97      737.50     48.94 o 
   0   4  17      636.82      577.83     43.66 o 
   1   4  17      503.71      518.72     30.41 o 
   2   4  17       76.68       98.79     27.24 o 
   3   4  17      345.20      329.58     35.88 o 
   4   4  17       88.25      165.53     50.84 o 
   5   4  17       23.84        5.24     37.09 o 
   6   4  17        9.51       15.44     43.41 o 
   7   4  17       30.38       64.02     52.57 o 
   8   4  17        4.25       16.62     52.89 o 
   1   5  17      185.83      163.73     29.44 o 
   2   5  17     2819.05     2894.73    123.39 o 
   3   5  17      143.87      147.03     33.19 o 
   4   5  17      295.77      290.32     35.46 o 
   5   5  17       59.48       71.08     38.68 o 
   6   5  17       12.34       14.96     46.34 o 
   7   5  17       39.66       63.49     49.63 o 
   8   5  17       17.47       80.05     49.62 o 
   0   6  17     1743.49     1764.67     61.83 o 
   1   6  17      610.19      505.49     33.99 o 
   2   6  17       35.81       55.66     30.29 o 
   3   6  17       19.92       44.38     33.30 o 
   4   6  17      109.22      112.97     33.54 o 
   5   6  17      449.83      435.54     41.01 o 
   6   6  17      146.00       98.34     43.22 o 
   7   6  17       27.96       53.72     58.29 o 
   1   7  17       64.67       83.48     31.75 o 
   2   7  17     1555.80     1523.60     68.72 o 
   3   7  17       66.97      103.41     35.53 o 
   4   7  17      252.89      325.12     70.66 o 
   5   7  17      322.59      304.37     53.08 o 
   6   7  17      230.20      248.32     42.93 o 
   7   7  17      255.65      264.78     50.53 o 
   0   8  17     5732.77     5736.25    115.74 o 
   1   8  17      474.62      453.67     48.56 o 
   2   8  17     3652.16     3641.13     60.68 o 
   3   8  17       65.95       88.07     37.64 o 
   4   8  17       86.41       73.37     36.81 o 
   5   8  17       49.69       74.63     38.18 o 
   6   8  17      129.56      115.22     43.47 o 
   7   8  17      101.95       74.10     46.40 o 
   1   9  17       27.11       60.21     34.73 o 
   2   9  17       34.73       24.33     45.75 o 
   3   9  17       10.08       32.67     48.81 o 
   4   9  17       35.13       70.05     45.52 o 
   5   9  17       62.37      104.26     40.48 o 
   6   9  17      266.88      287.10     46.99 o 
   0  10  17      449.00      427.41     57.72 o 
   1  10  17        1.82       10.92     36.63 o 
   2  10  17        0.13       49.16     41.39 o 
   3  10  17      103.30       56.63     42.53 o 
   4  10  17        1.99       39.10     53.19 o 
   5  10  17       80.91       97.97     49.70 o 
   1  11  17       23.64       39.20     41.51 o 
   2  11  17       14.03       61.65     43.79 o 
   3  11  17        4.56       23.13     47.64 o 
   4  11  17        3.94       63.56     72.11 o 
   0  12  17       11.26       45.17     57.94 o 
   1  12  17       12.46      115.12     48.93 o 
   2  12  17       48.92      130.62     46.67 o 
   3  12  17        0.53        9.40     46.54 o 
   1  13  17       84.14      110.84     48.49 o 
   0   0  18      557.70      530.36     43.13 o 
   1   0  18     1677.74     1810.26     92.73 o 
   2   0  18       13.66       36.58     31.24 o 
   3   0  18      137.13      119.38     37.96 o 
   4   0  18     1623.36     1224.55     81.86 o 
   5   0  18      150.94      159.53     46.39 o 
   6   0  18     2987.76     2785.33     76.18 o 
   7   0  18       93.72       99.83     54.19 o 
   8   0  18      142.76      194.34     62.37 o 
   1   1  18      688.32      698.84     24.04 o 
   2   1  18      105.29      148.37     24.98 o 
   3   1  18      662.96      503.86     58.07 o 
   4   1  18      142.28      141.13     36.22 o 
   5   1  18       95.42       70.32     32.16 o 
   6   1  18       37.63       61.06     37.05 o 
   7   1  18       67.34       41.11     37.08 o 
   8   1  18       76.69      136.24     40.64 o 
   0   2  18      630.84      644.27     42.04 o 
   1   2  18      319.84      417.26     33.31 o 
   2   2  18      800.58      801.63     33.82 o 
   3   2  18       93.85       46.44     30.77 o 
   4   2  18     1079.47     1161.94    155.35 o 
   5   2  18     1330.88     1160.55     64.34 o 
   6   2  18     1275.69     1163.47     43.66 o 
   7   2  18       97.07      109.50     40.41 o 
   8   2  18      305.22      317.68     45.75 o 
   1   3  18       40.61       76.28     26.38 o 
   2   3  18        4.16       40.59     27.14 o 
   3   3  18        3.58       19.58     32.34 o 
   4   3  18      900.88      815.39    134.59 o 
   5   3  18      285.48      222.50     39.54 o 
   6   3  18       20.38       72.05     47.14 o 
   7   3  18      328.33      407.09     54.89 o 
   8   3  18      236.84      408.93     52.68 o 
   0   4  18       93.58      117.02     40.15 o 
   1   4  18      660.48      647.99     32.39 o 
   2   4  18      659.36      728.47     54.94 o 
   3   4  18      496.77      419.05     35.17 o 
   4   4  18        0.25       32.48     32.93 o 
   5   4  18      209.32      148.80     45.33 o 
   6   4  18        1.82       30.97     46.77 o 
   7   4  18        8.36       41.05     47.09 o 
   8   4  18       63.58       72.22     50.40 o 
   1   5  18      225.57      315.81     34.24 o 
   2   5  18       67.56       72.82     31.07 o 
   3   5  18      485.94      529.67     54.01 o 
   4   5  18      474.06      491.96     71.38 o 
   5   5  18      470.52      416.87     43.33 o 
   6   5  18       74.44       80.88     47.79 o 
   7   5  18      341.55      429.50     96.06 o 
   0   6  18      279.71      291.28     45.53 o 
   1   6  18     4022.67     4073.47    133.16 o 
   2   6  18      278.76      320.21     32.34 o 
   3   6  18      877.08      853.01     40.81 o 
   4   6  18      458.22      407.81     41.51 o 
   5   6  18      561.10      492.19     42.85 o 
   6   6  18        0.73      -13.17     47.61 o 
   7   6  18       10.03       35.33     57.18 o 
   1   7  18       21.63       37.78     34.70 o 
   2   7  18       24.60       90.16     32.04 o 
   3   7  18      125.19       98.01     36.49 o 
   4   7  18      252.04      257.21     39.10 o 
   5   7  18        5.18       -0.34     42.41 o 
   6   7  18      126.13      124.49     42.91 o 
   7   7  18        4.51       29.89     48.49 o 
   0   8  18     2001.34     2094.48     68.43 o 
   1   8  18      613.00      624.42     38.44 o 
   2   8  18      111.48      141.08     42.23 o 
   3   8  18     2746.52     2586.84     78.15 o 
   4   8  18      402.59      417.47     40.03 o 
   5   8  18        7.49       56.98     41.84 o 
   6   8  18        0.02        1.12     44.11 o 
   1   9  18      120.10      131.45     36.06 o 
   2   9  18      342.35      310.80     42.64 o 
   3   9  18      242.67      298.32     45.79 o 
   4   9  18        3.60       47.51     44.44 o 
   5   9  18      191.54      178.57     49.11 o 
   6   9  18       18.02       35.49     45.62 o 
   0  10  18     1198.20     1108.34     66.61 o 
   1  10  18       34.07       20.25     39.94 o 
   2  10  18      298.21      364.88     44.75 o 
   3  10  18        1.69       32.10     47.22 o 
   4  10  18       13.12       69.24     55.25 o 
   5  10  18        0.65       64.26     45.99 o 
   1  11  18       22.27       43.60     39.75 o 
   2  11  18      816.34      937.63     52.19 o 
   3  11  18      149.98      136.77     45.98 o 
   4  11  18      789.53      757.14     54.17 o 
   0  12  18      106.80      126.02     59.09 o 
   1  12  18      388.91      396.19     49.48 o 
   2  12  18      452.83      414.34     47.36 o 
   3  12  18       12.36       56.58     48.41 o 
   1   1  19       21.78       63.32     24.73 o 
   2   1  19     1039.76      961.86     40.21 o 
   3   1  19      352.69      333.13     68.99 o 
   4   1  19      120.82      110.17     36.19 o 
   5   1  19       13.89        5.46     32.98 o 
   6   1  19        9.11       45.28     35.24 o 
   7   1  19       35.42       94.32     38.40 o 
   8   1  19       49.80       39.46     44.22 o 
   0   2  19      991.04      995.03     48.85 o 
   1   2  19      332.07      448.62     29.20 o 
   2   2  19      106.80      100.17     29.39 o 
   3   2  19      431.92      474.26     77.90 o 
   4   2  19        0.69       26.44     43.82 o 
   5   2  19      261.28      234.19     40.80 o 
   6   2  19        2.23       39.24     39.77 o 
   7   2  19       17.67       68.23     46.15 o 
   8   2  19       95.34      133.74     50.52 o 
   1   3  19     2182.50     2125.71     41.00 o 
   2   3  19        1.38       37.62     28.33 o 
   3   3  19      158.08      155.85     34.00 o 
   4   3  19      162.46      117.93     41.20 o 
   5   3  19       88.25      163.89     67.56 o 
   6   3  19       24.34       88.08     46.20 o 
   7   3  19        1.98       38.96     51.52 o 
   0   4  19      693.22      763.97     48.23 o 
   1   4  19     2013.90     2083.36    115.58 o 
   2   4  19     1082.84     1187.87     75.42 o 
   3   4  19     2735.54     2667.28     85.42 o 
   4   4  19     1409.72     1269.12     54.09 o 
   5   4  19        0.12       41.13     44.82 o 
   6   4  19      130.24       87.44     49.33 o 
   7   4  19      471.69      489.85     71.22 o 
   1   5  19      193.60      256.57     51.36 o 
   2   5  19      800.79      767.25     37.35 o 
   3   5  19      429.58      442.33     37.21 o 
   4   5  19      151.78      162.95     34.38 o 
   5   5  19        1.34       32.88     46.82 o 
   6   5  19      156.59      173.58     65.69 o 
   7   5  19      938.58     1126.76    190.89 o 
   0   6  19     1951.83     1947.07     88.04 o 
   1   6  19     2803.43     2821.86     71.44 o 
   2   6  19     1453.50     1436.05     59.56 o 
   3   6  19       55.17       63.29     35.22 o 
   4   6  19     1263.23     1168.85     67.63 o 
   5   6  19      118.68       71.17     39.84 o 
   6   6  19       29.31       41.25     49.56 o 
   7   6  19        5.36       -1.16     79.22 o 
   1   7  19        1.66        8.79     36.90 o 
   2   7  19       14.48       81.18     43.55 o 
   3   7  19       53.60      156.56     37.91 o 
   4   7  19      880.14      810.66     42.89 o 
   5   7  19      373.76      327.13     43.77 o 
   6   7  19      385.87      429.41     68.18 o 
   0   8  19      132.73      130.22     49.84 o 
   1   8  19      194.11      153.52     35.18 o 
   2   8  19       12.46       -6.28     38.48 o 
   3   8  19        1.45        6.58     41.92 o 
   4   8  19      116.59      104.81     38.05 o 
   5   8  19       98.54      105.87     43.05 o 
   6   8  19        0.16       12.60     44.97 o 
   1   9  19        1.08       53.15     36.52 o 
   2   9  19      288.57      295.53     42.78 o 
   3   9  19      278.47      219.48     45.65 o 
   4   9  19        1.24       25.87     42.81 o 
   5   9  19        1.06       27.07     51.44 o 
   0  10  19     1910.97     2082.24    157.86 o 
   1  10  19       15.38       53.54     40.83 o 
   2  10  19      180.89      183.27     44.73 o 
   3  10  19        1.38       70.93     50.65 o 
   4  10  19       40.10       80.59     46.08 o 
   1  11  19       31.71       61.39     40.73 o 
   2  11  19       74.07       84.34     45.97 o 
   3  11  19       83.10       76.10     43.63 o 
   0  12  19       41.97      108.46     68.27 o 
   1  12  19      105.00      158.47     48.36 o 
   2  12  19       66.06      108.59     45.25 o 
   0   0  20     1645.85     1657.35     57.08 o 
   1   0  20      267.22      284.94     36.96 o 
   2   0  20      783.05     1032.84    125.24 o 
   3   0  20     6041.98     5832.79    213.27 o 
   4   0  20      201.29      154.00     78.22 o 
   5   0  20     1143.24     1165.24     93.79 o 
   6   0  20      219.27      170.22     57.87 o 
   7   0  20      704.67      662.07     63.20 o 
   1   1  20      677.08      712.17     31.24 o 
   2   1  20       26.03       38.71     32.78 o 
   3   1  20      274.72      223.09     39.51 o 
   4   1  20      207.77      172.87     45.36 o 
   5   1  20       27.20       55.74     40.60 o 
   6   1  20        3.17       15.32     35.78 o 
   7   1  20      278.87      295.37     41.17 o 
   0   2  20      633.27      653.86     45.27 o 
   1   2  20       94.64      165.70     28.66 o 
   2   2  20      111.81      152.13     31.01 o 
   3   2  20       69.38       50.69     38.45 o 
   4   2  20       11.29        2.91     43.90 o 
   5   2  20     1017.32      994.07     48.39 o 
   6   2  20       87.11       71.42     41.43 o 
   7   2  20        2.55       49.40     47.94 o 
   1   3  20      639.20      664.47     32.71 o 
   2   3  20      344.58      331.93     31.38 o 
   3   3  20      213.20      228.03     65.93 o 
   4   3  20      278.58      215.21     64.32 o 
   5   3  20       86.97       67.35     45.57 o 
   6   3  20       66.80       50.79     48.78 o 
   7   3  20        9.40        1.56     47.38 o 
   0   4  20       14.92       53.72     42.17 o 
   1   4  20      139.75      170.13     30.43 o 
   2   4  20     1100.51     1155.73     42.35 o 
   3   4  20       11.89       43.29     33.15 o 
   4   4  20      158.86      105.81     48.64 o 
   5   4  20        4.44       37.34     45.94 o 
   6   4  20       44.00       22.66     55.57 o 
   7   4  20        1.44       45.00     52.69 o 
   1   5  20      351.73      323.23     32.97 o 
   2   5  20      507.34      513.04     63.21 o 
   3   5  20       13.11       33.04     35.31 o 
   4   5  20      199.04      309.68     61.58 o 
   5   5  20        0.65       18.44     47.20 o 
   6   5  20       67.78      106.74     52.17 o 
   7   5  20       90.97      158.11     55.93 o 
   0   6  20     1306.74     1327.47     77.82 o 
   1   6  20       76.73      116.20     32.93 o 
   2   6  20      522.02      502.69     43.18 o 
   3   6  20        6.75       41.00     36.19 o 
   4   6  20      146.25      284.21     55.56 o 
   5   6  20      207.55      205.61     47.02 o 
   6   6  20      609.78      663.54    115.13 o 
   1   7  20      410.82      451.53     48.65 o 
   2   7  20        9.65       57.59     40.89 o 
   3   7  20      168.62      253.75     65.10 o 
   4   7  20      356.49      338.91     39.97 o 
   5   7  20        1.44       24.09     45.93 o 
   6   7  20      319.51      349.88     78.82 o 
   0   8  20      184.30      134.77     50.86 o 
   1   8  20      519.42      532.15     39.11 o 
   2   8  20      176.06      175.12     40.75 o 
   3   8  20      498.27      485.54     50.77 o 
   4   8  20       30.02       47.12     41.35 o 
   5   8  20      317.95      303.52     46.38 o 
   1   9  20      366.88      379.95     40.33 o 
   2   9  20       63.88       67.06     42.23 o 
   3   9  20       96.43      123.38     45.50 o 
   4   9  20        0.04       16.29     43.74 o 
   5   9  20        2.09       66.58     49.66 o 
   0  10  20       11.46       35.89     56.01 o 
   1  10  20      907.26      992.28     47.35 o 
   2  10  20       10.60       82.82     47.25 o 
   3  10  20        6.41       48.09     52.80 o 
   4  10  20        6.09       35.07     51.69 o 
   1  11  20       75.79      123.13     46.19 o 
   2  11  20        8.77       37.67     45.39 o 
   3  11  20      366.44      372.56     48.09 o 
   1   1  21        3.75       38.41     29.02 o 
   2   1  21      749.86      752.32     41.16 o 
   3   1  21      442.91      478.23     81.96 o 
   4   1  21       60.78       34.35     50.33 o 
   5   1  21       17.01       16.40     41.43 o 
   6   1  21        0.66        3.74     41.93 o 
   7   1  21        1.87       78.01     44.36 o 
   0   2  21     1070.06     1105.43     53.62 o 
   1   2  21      143.68      142.67     28.86 o 
   2   2  21      418.00      466.69     36.35 o 
   3   2  21        2.22      -10.16     38.64 o 
   4   2  21      252.60      178.22     46.68 o 
   5   2  21     1131.78     1126.89    114.73 o 
   6   2  21       82.55      109.63     48.84 o 
   7   2  21       23.21        3.36     49.35 o 
   1   3  21     1286.95     1272.92     42.69 o 
   2   3  21      146.57      150.13     31.35 o 
   3   3  21        1.65       60.96     41.14 o 
   4   3  21      337.15      345.53     50.86 o 
   5   3  21        0.01       75.01     46.89 o 
   6   3  21        0.66       37.86     54.43 o 
   7   3  21        8.95       -4.74     59.27 o 
   0   4  21        6.26       25.97     43.17 o 
   1   4  21      354.37      441.83     39.40 o 
   2   4  21      302.67      306.41     33.63 o 
   3   4  21       34.25       47.72     36.17 o 
   4   4  21      713.61      579.31     85.03 o 
   5   4  21      612.30      527.91     52.97 o 
   6   4  21       17.48       35.97     55.52 o 
   7   4  21       39.73       63.38     53.93 o 
   1   5  21      135.15      131.45     32.44 o 
   2   5  21       33.60       53.69     34.72 o 
   3   5  21      821.29      758.51     44.89 o 
   4   5  21     1308.68     1283.86     58.95 o 
   5   5  21      369.92      340.88     65.44 o 
   6   5  21        6.18       -5.26     59.45 o 
   0   6  21      185.79      222.70     47.33 o 
   1   6  21      474.34      549.92     36.83 o 
   2   6  21        6.73       32.92     37.01 o 
   3   6  21      756.66      787.63     47.08 o 
   4   6  21       16.93       47.72     40.48 o 
   5   6  21      182.14      181.40     47.46 o 
   6   6  21      222.48      189.57     51.23 o 
   1   7  21       30.45       27.16     36.86 o 
   2   7  21       16.47       22.06     42.11 o 
   3   7  21      148.54      146.30     39.42 o 
   4   7  21      314.79      323.06     40.62 o 
   5   7  21       44.10       47.91     48.24 o 
   0   8  21      238.36      245.79     53.55 o 
   1   8  21      485.13      450.52     40.00 o 
   2   8  21        6.82       13.12     42.70 o 
   3   8  21       51.91      104.29     44.47 o 
   4   8  21       50.34       65.84     42.27 o 
   5   8  21       27.16       45.43     44.96 o 
   1   9  21        0.95        6.11     40.34 o 
   2   9  21       91.31       88.39     42.93 o 
   3   9  21      266.60      295.39     49.07 o 
   4   9  21        2.81       18.14     44.03 o 
   0  10  21      152.26      273.53     59.84 o 
   1  10  21      211.92      190.37     46.27 o 
   2  10  21       71.49       64.24     44.11 o 
   3  10  21       36.20       67.43     49.54 o 
   1  11  21       66.73        2.91     46.38 o 
   0   0  22     3135.03     2648.45    103.79 o 
   1   0  22      313.37      292.66     58.88 o 
   2   0  22      643.57      556.98     82.47 o 
   3   0  22      348.73      178.97     97.76 o 
   4   0  22      170.41      148.23     98.49 o 
   5   0  22      149.25      167.98     77.21 o 
   6   0  22       20.12       30.57     68.17 o 
   7   0  22       73.52      -15.14     73.55 o 
   1   1  22      202.42      201.65     30.85 o 
   2   1  22      398.28      424.61     46.75 o 
   3   1  22      341.01      328.18     82.47 o 
   4   1  22       35.83       36.12     49.73 o 
   5   1  22       26.08       59.64     43.41 o 
   6   1  22        3.61        2.23     44.97 o 
   7   1  22       75.98       59.77     48.90 o 
   0   2  22      996.37      916.71     50.63 o 
   1   2  22      102.15      139.47     30.75 o 
   2   2  22      154.35      128.97     31.11 o 
   3   2  22        2.99       -4.96     47.45 o 
   4   2  22      101.47       97.73     53.13 o 
   5   2  22      264.34      231.21     44.76 o 
   6   2  22        1.15       24.92     56.01 o 
   1   3  22      455.92      450.16     33.11 o 
   2   3  22      629.99      601.52     33.56 o 
   3   3  22      215.49      202.87     41.16 o 
   4   3  22        8.50       40.77     96.14 o 
   5   3  22       36.27       62.82     47.88 o 
   6   3  22        2.39       14.98     55.43 o 
   0   4  22       27.54        1.54     43.24 o 
   1   4  22       46.79       70.60     30.60 o 
   2   4  22       30.65       31.42     33.64 o 
   3   4  22        5.63       -1.00     40.20 o 
   4   4  22      100.47      235.77     94.47 o 
   5   4  22        4.04       28.73     56.07 o 
   6   4  22       33.12       50.81     52.26 o 
   1   5  22      271.08      260.97     34.16 o 
   2   5  22       45.58       52.06     35.40 o 
   3   5  22       19.29       31.94     39.21 o 
   4   5  22       16.51       10.47     46.69 o 
   5   5  22       64.58       77.36     47.43 o 
   6   5  22       48.89       24.19     61.10 o 
   0   6  22       91.08      126.88     47.58 o 
   1   6  22      689.00      723.94     39.92 o 
   2   6  22      403.11      402.74     41.11 o 
   3   6  22      393.43      437.08     51.49 o 
   4   6  22      185.56      203.49     49.85 o 
   5   6  22        5.16       67.70     47.61 o 
   1   7  22      338.02      273.88     37.47 o 
   2   7  22       12.36        6.61     39.34 o 
   3   7  22       11.19       37.56     43.19 o 
   4   7  22        7.68       29.96     45.37 o 
   5   7  22        0.58       24.57     54.81 o 
   0   8  22        6.76       -0.29     52.77 o 
   1   8  22      423.15      424.53     40.52 o 
   2   8  22       73.56       95.06     41.90 o 
   3   8  22       32.57       20.41     44.84 o 
   4   8  22        1.51       30.58     47.48 o 
   1   9  22       18.85       27.17     43.01 o 
   2   9  22        7.01       35.86     43.60 o 
   3   9  22        3.39       55.25     44.34 o 
   0  10  22      146.59      225.34     61.47 o 
   1  10  22        1.11       32.41     45.70 o 
   2  10  22        1.38       54.33     48.51 o 
   1   1  23        0.01       45.85     37.09 o 
   2   1  23       72.19       94.71     41.20 o 
   3   1  23       17.47       19.03     66.29 o 
   4   1  23      132.40      139.96     70.16 o 
   5   1  23      130.13      121.87     56.63 o 
   6   1  23       73.67       47.24     53.48 o 
   0   2  23      399.60      360.78     45.94 o 
   1   2  23       32.16       63.11     29.91 o 
   2   2  23      466.70      533.70     54.37 o 
   3   2  23     1174.60      878.39     83.74 o 
   4   2  23        1.00       19.16     51.64 o 
   5   2  23       10.84       56.72     52.56 o 
   6   2  23        0.68       -0.44     56.96 o 
   1   3  23       82.34       62.06     30.76 o 
   2   3  23       84.56      125.51     37.50 o 
   3   3  23        7.49       20.10     41.41 o 
   4   3  23      118.12       85.39     73.24 o 
   5   3  23        7.42       31.58     48.09 o 
   6   3  23        1.79       78.14     56.96 o 
   0   4  23      237.39      234.43     47.29 o 
   1   4  23       85.80       89.87     31.78 o 
   2   4  23        3.19       33.24     37.93 o 
   3   4  23       12.96       30.20     42.12 o 
   4   4  23       39.39       76.44     53.24 o 
   5   4  23      120.23       77.68     51.82 o 
   6   4  23      108.52       85.23     53.71 o 
   1   5  23      249.32      248.04     34.87 o 
   2   5  23       24.05       74.20     36.86 o 
   3   5  23       63.34       71.47     45.06 o 
   4   5  23      151.31      186.15     88.55 o 
   5   5  23      165.14      216.84     49.15 o 
   0   6  23      426.55      427.47     53.87 o 
   1   6  23       81.94       70.18     34.77 o 
   2   6  23        9.35       35.81     37.89 o 
   3   6  23       12.51        0.91     46.01 o 
   4   6  23      181.07      182.14     51.10 o 
   5   6  23       42.15       66.16     54.42 o 
   1   7  23        0.01       31.31     36.31 o 
   2   7  23       33.07       33.88     40.80 o 
   3   7  23        0.52        9.42     49.10 o 
   4   7  23       20.40       34.42     48.82 o 
   0   8  23       45.01       51.53     53.39 o 
   1   8  23       83.86      150.57     43.13 o 
   2   8  23      134.67      161.55     43.70 o 
   3   8  23        0.03       42.36     46.14 o 
   4   8  23       64.88      121.66     49.80 o 
   1   9  23        2.75       15.23     58.65 o 
   2   9  23       75.80      121.97     44.38 o 
   0  10  23       88.79      170.55     61.67 o 
   0   0  24     2317.16     2244.72    127.27 o 
   1   0  24      340.40      414.71     52.82 o 
   2   0  24      204.14      212.11     63.10 o 
   3   0  24      195.77      152.42     99.07 o 
   4   0  24       25.68       36.96    104.75 o 
   5   0  24       60.86       48.56     79.93 o 
   6   0  24        9.94       54.70     84.20 o 
   1   1  24        4.35        4.90     36.88 o 
   2   1  24       77.47       58.97     39.02 o 
   3   1  24        0.00       27.15     68.22 o 
   4   1  24       13.68       93.34     71.98 o 
   5   1  24        9.11       10.67     56.76 o 
   6   1  24        3.34       17.41     69.12 o 
   0   2  24      949.50      948.66     62.38 o 
   1   2  24      155.82      176.25     40.75 o 
   2   2  24      349.00      316.75     49.56 o 
   3   2  24      162.38       80.14     70.57 o 
   4   2  24       13.83       85.80     54.81 o 
   5   2  24       23.73       68.57     53.84 o 
   6   2  24       75.48      126.05     53.52 o 
   1   3  24      105.39       83.29     31.49 o 
   2   3  24      173.40      161.70     38.71 o 
   3   3  24        9.85        4.34     48.60 o 
   4   3  24       16.55        1.19     56.05 o 
   5   3  24       38.94       14.66     54.40 o 
   0   4  24       92.25      140.45     47.03 o 
   1   4  24      136.90      111.12     33.27 o 
   2   4  24       17.75       42.56     38.37 o 
   3   4  24       29.45       27.61     58.52 o 
   4   4  24      227.03      239.91     57.22 o 
   5   4  24        7.29       63.66     59.02 o 
   1   5  24        0.37        7.21     33.67 o 
   2   5  24        0.00        4.98     39.69 o 
   3   5  24        3.97       12.39     54.48 o 
   4   5  24        7.08       34.80     56.21 o 
   5   5  24        0.48       21.74     53.38 o 
   0   6  24       36.31       92.24     56.93 o 
   1   6  24       19.66        1.62     35.51 o 
   2   6  24      110.76      128.93     39.74 o 
   3   6  24      298.13      364.40     46.99 o 
   4   6  24      123.81      142.00     58.85 o 
   1   7  24       28.21       35.31     40.47 o 
   2   7  24       19.11       45.58     44.16 o 
   3   7  24        3.16       35.35     49.85 o 
   4   7  24       20.80       10.79     60.98 o 
   0   8  24      245.62      309.21     57.14 o 
   1   8  24        3.49       19.51     42.55 o 
   2   8  24      119.22      101.57     43.42 o 
   3   8  24        1.90        2.17     50.60 o 
   1   9  24       27.44       53.87     44.21 o 
   1   1  25        0.53       71.36     40.37 o 
   2   1  25        1.49       38.23     46.21 o 
   3   1  25        0.00       57.59     70.89 o 
   4   1  25       18.01        7.42     75.02 o 
   5   1  25       48.34       96.20     58.82 o 
   0   2  25        0.03       49.00     52.55 o 
   1   2  25        7.43        9.00     40.46 o 
   2   2  25       11.48       69.35     64.46 o 
   3   2  25       30.16       75.31     59.54 o 
   4   2  25       39.03       40.10     77.55 o 
   5   2  25       15.27       22.72     68.89 o 
   1   3  25        6.64        5.86     37.73 o 
   2   3  25        5.91       14.33     42.86 o 
   3   3  25       37.33       78.82     59.12 o 
   4   3  25        9.77      105.50     61.06 o 
   5   3  25        2.56       76.60     58.31 o 
   0   4  25       23.81       23.33     57.02 o 
   1   4  25      184.98      203.50     35.47 o 
   2   4  25       96.13       92.91     41.82 o 
   3   4  25       79.70      115.68     48.78 o 
   4   4  25      106.47       95.08     55.81 o 
   1   5  25       23.34       42.30     39.57 o 
   2   5  25       12.84       40.27     46.55 o 
   3   5  25      107.67      166.95     49.89 o 
   4   5  25       93.23      123.77     57.95 o 
   0   6  25       28.38       20.27     51.54 o 
   1   6  25      274.42      390.43     42.86 o 
   2   6  25       23.32       29.96     40.80 o 
   3   6  25       26.13       60.67     44.51 o 
   1   7  25       15.95       29.47     45.41 o 
   2   7  25        3.19       55.62     62.23 o 
   3   7  25        0.59       50.52     46.55 o 
   0   8  25      173.89      189.18     57.39 o 
   1   8  25       71.34      101.35     47.51 o 
   0   0  26      280.87      297.01     96.49 o 
   1   0  26        7.28       68.51     64.90 o 
   2   0  26        7.80       32.46     68.92 o 
   3   0  26       23.95       13.78    101.82 o 
   4   0  26       46.08       49.47    110.47 o 
   1   1  26        9.05       53.62     41.02 o 
   2   1  26        0.00       50.62     46.96 o 
   3   1  26        2.52       14.50     76.92 o 
   4   1  26       85.52      158.01     76.89 o 
   0   2  26      218.91      294.25     89.29 o 
   1   2  26       58.85       -7.92     42.03 o 
   2   2  26       93.70      164.05     50.02 o 
   3   2  26      104.56      157.87     65.19 o 
   4   2  26       27.89       35.75     75.16 o 
   1   3  26        0.02       30.01     43.49 o 
   2   3  26        6.68       -8.77     50.44 o 
   3   3  26       16.84       30.39     63.71 o 
   4   3  26        3.31      104.05     66.79 o 
   0   4  26      239.44      272.94     54.20 o 
   1   4  26       38.96       59.51     38.08 o 
   2   4  26       79.15       78.36     51.99 o 
   3   4  26        7.87       55.03     54.82 o 
   4   4  26       10.99       42.74     57.48 o 
   1   5  26        0.81       22.20     40.22 o 
   2   5  26       10.80       26.90     43.56 o 
   3   5  26        0.26       57.12     67.01 o 
   0   6  26      180.46      160.39     53.99 o 
   1   6  26       15.14       57.41     41.29 o 
   2   6  26       35.21       55.79     45.03 o 
   1   7  26       22.16       71.16     43.00 o 
   1   1  27        5.42       -2.90     47.54 o 
   2   1  27        0.30       18.69     60.43 o 
   3   1  27        5.60       15.07     63.01 o 
   4   1  27       28.48       47.31     82.79 o 
   0   2  27        8.82       26.52     67.37 o 
   1   2  27       45.33       16.73     43.05 o 
   2   2  27       89.39      131.45     52.00 o 
   3   2  27       15.49      153.34     80.49 o 
   1   3  27        0.26       -3.31     56.34 o 
   2   3  27       19.22       20.39     52.35 o 
   3   3  27      103.81      165.97     66.99 o 
   0   4  27        8.26       34.76     73.14 o 
   1   4  27       64.68       33.54     52.53 o 
   2   4  27        0.00       15.90     53.88 o 
   3   4  27        2.17       43.88     66.05 o 
   1   5  27       77.92      121.40     45.25 o 
   2   5  27        0.36       36.71     48.13 o 
   0   6  27       47.12      132.31     56.21 o 
   1   6  27       39.06       76.76     43.27 o 
   0   0  28      190.31      203.98     99.63 o 
   1   0  28       18.12      -15.00     69.53 o 
   2   0  28      359.68      349.72    120.54 o 
   3   0  28        0.87        8.39    109.45 o 
   1   1  28        0.11       13.05     49.11 o 
   2   1  28       43.29      113.83     62.14 o 
   3   1  28        1.59       50.25     66.97 o 
   0   2  28        0.06       26.42     69.53 o 
   1   2  28        1.31       29.24     49.88 o 
   2   2  28        0.87      101.41     63.36 o 
   1   3  28        8.08       22.21     53.56 o 
   2   3  28        5.63        7.11     65.92 o 
   0   4  28       46.38       19.75     75.19 o 
   1   4  28       15.88       45.17     55.52 o 
   1   1  29       37.09       86.49     51.52 o 
   0   2  29        0.42      164.19    104.58 o 
                                                 
